# Supplementary material for: Acute Myocardial Infarction Is a Risk Factor for New Onset Diabetes in Patients with Coronary Artery Disease
Source: PLoS One. 2015 Aug 21;10(8):e0136354. doi: 10.1371/journal.pone.0136354 (PMC4546589; doi:10.1371/journal.pone.0136354)
Supplement: S1 Table — (XLS) [file pone.0136354.s001.xls]

## Sheet: NODM supporting information
hospital	unitno	noofMS	MSgroup	newonsetDMgroup	iniFBG	fuFBS	iniHbA	fuHbA	yeardiff	formerASAP	formerstatin	GPinhibitor	heparin	thrombolytic	ASAPdischarge	CLOPDdischarge	Statindischarge	BBdischarge	ACEARBdischarge	CCBdischarge	age	sex	height	weight	Htinm	BMI	BMIgroup	HBP	smoking	smogroup	diagnosis	diagnosisgroup	MIvsnonMI	Cr	MDRD	Hb	Hct	PLT	WBC	TC	TG	HDL	LDLcal	hsCRPini	EFini
강남성모병원	146195	2	0	0	95	115	5.3		9.51781	0	0	0	1	0	1	1	1	1	0	0	57	0	173	65	1.73	21.7181	0	1	0	0	2	1	0	1.7	44.3744	11.9	35.8	252	5.69	157	150	32	95	1.04	44
강남성모병원	2099648	2	0	0	114.1	91	5.5	6	7.78904	0	0	0		0	1	1	1	1	0	0	78	0	163	42	1.63	15.8079	0	1	1	1	3	1	1	0.92	84.5681	10.1	30.2	169	3.88	141	33	66	68.4	0.01	51.5
강남성모병원	2590541	3	1	0	79	79	5.2		8.72329	0	0	0	2	0	1	1	1	0	1	0	64	1	152	57	1.52	24.6711	0	1	0	0	2	1	0	0.62	103.001	10.7	33.3	321	5.64	213	152	33	149.6	1.96	43.2
강남성모병원	4522854	2	0	0	106.5		5.7	6.3	8.34795	1	0	0	0	0	1	1	1	1	1	1	70	1	150	57	1.5	25.3333	1	1	0	0	1	0	0	0.65	95.7767	12.4	35.7	127	4.85	155	83	52	86.4	1.12	54.3
강남성모병원	5146394	1	0	0	95	105	4.9		7.30959	0	0	0	2	0	1	1	1	1	1	0	75	0	159	58	1.59	22.9421	0	1	0	0	3	1	1	0.83	95.9974	14.9	43.7	118	4.7	144	66	43	87.8	0.15	36.7
강남성모병원	5149799	0	0	0	87	93	5.8		6.96986	1	0	0	0	0	1	1	0	1	0	1	65	0	175	72	1.75	23.5102	0	0	2	0	1	0	0	0.69	122.309	13.2	39.1	183	8.71	115	80	40	59	0.26	54
강남성모병원	6240416	0	0	0	107	124	5.7		8.93699	1	0	0		0	1	1	1	1	1	0	67	0	165	65	1.65	23.8751	0	0	2	0	2	1	0	1.08	72.4851	14.1	40.7	157	6.87	120	55	48	61	7.2	48
강남성모병원	6633306	3	1	0	87		5.5	5.5	6.42192	0	0	0	1	0	1	1	1	1	1	0	71	0	164	58	1.64	21.5645	0	1	0	0	2	1	0	1.5	49.0341	11.5	33.9	246	7.9	142	193	33	70.4	0.04	52
강남성모병원	6975788	4	1	0	89	83	5.3		8.88219	0	0	0	2	0	1	1	1	1	1	1	58	0	165	70	1.65	25.7117	1	1	2	0	3	1	1	1.3	60.2624	13.6	39	253	8.02	235	180	30	169	1.01	44.1
강남성모병원	8022087	1	0	0	115	96	5.1		6.5726	0	0	0	1	0	1	1	1	0	1	0	64	0	168	67	1.68	23.7387	0	0	2	0	4	1	1	1.1	71.6294	15.9	46.2	168	13.23	162	51	45	106.8	0.49	55
강남성모병원	8650807	1	0	0	97	106	5.6		3.86849	1	0	0	0	0	1	1	1	1	1	0	63	0	165	58	1.65	21.3039	0	1	0	0	5		0	0.9	90.5839	13	39.8	207	5.4	181	86	55	108.8	0.1	32.5
강남성모병원	9279737	2	0	0	88	102			5.2	1	0	0	0	0	1	1	1	1	1	0	65	0	167	72	1.67	25.8166	1	0	1	1	1	0	0	0.9	90.011	14.1	39.6	156	6.21	163	74	34	114.2	0.04	46
강남성모병원	9353182	2	0	0	108	99	5.5		6.17808	1	1	0	0	0	1	1	1	0	1	1	64	0	176	72	1.76	23.2438	0	1	1	1	1	0	0	1.07	73.9519	15.3	43.4	263	6.05	134	113	37	74.4	0.29	46
강남성모병원	9532076	0	0	0	98.9	108	4.9		6.49863	0	0	0	1	0	1	1	1	0	1	1	63	0	171	67	1.71	22.913	0	0	0	0	2	1	0	1.17	66.9207	13.3	38	221	4.04	177	67	62.7	100.9	0.014	53
강남성모병원	9727317	2	0	0	111	113	5.8		7.05479	0	0	0		0	1	1	0	1	1	0	70	0	164	66	1.64	24.539	0	0	2	0	2	1	0	1	78.516	13.5	39.7	195	6.07	172	126	22	124.8	0.54	54.4
강남성모병원	10660005	0	0	0	85	93	5.4		7.84932	1	0	0	1	0	1	1	0	1	1	0	71	0	166	65	1.66	23.5883	0	0	0	0	1	0	0	1	78.2902	12.5	37.6	154	3.46	162	43	68	85.4	0.15	53
강남성모병원	11308371	3	1	0	97	97	5.1		5.08493	0	0	0	1	0	1	1	1	0	1	0	90	1	154	59	1.54	24.8777	0	1	0	0	4	1	1	1.1	49.5951	12.6	38.7	242	10.13	174	179	40	98.2	0.42	55
강남성모병원	11614061	3	1	0	110	114	6		7.53699	0	0	0		0	1	1	1	1	1	0	58	0	166	76.5	1.66	27.7616	1	1	0	0	4	1	1	1.1	73.0752	12.3	35.3	227	7.34	193	88	43	132.4	0.15	54
강남성모병원	11967197	0	0	0	90	106	5.7		7.44658	1	1	0	0	0	1	1	1	1	0	0	66	0	165	58	1.65	21.3039	0	0	0	0	5		0	1.1	71.1833	14.3	41.5	176	6.8	166	94	60	87.2	0.16	44
강남성모병원	12374415	4	1	1	123	130	5.6		10	0	0	0		0	1	1	1	1	1	0	52	0	168	81	1.68	28.699	1	0	2	0	2	1	0	0.7	125.87	15	43	219	7.92	169	248	35	84.4	0.001	52
강남성모병원	12428383	3	1	0	111	118	5.9		6.82192	0	0	0		0	1	1	1	1	0	0	69	1	158	61	1.58	24.4352	0	1	1	1	3	1	1	0.7	88.1835	10	29.8	346	6.16	162	113	32	107.4	7.34	52.3
강남성모병원	12624554	2	0	0	114	103			5.02192	0	0	0		0	1	1	1	1	0	0	72	0	171	61	1.71	20.8611	0	0	2	0	4	1	1	1.1	69.937	13.5	38.9	218	11.4	170	108	36	112.4	6.87	45
강남성모병원	12880302	1	0	0	107	96	5.5		7.88219	0	0	0	0	0	1	1	1	1	0	1	73	0	164	61	1.64	22.68	0	0	0	0	4	1	1	0.86	92.6504	13	38.5	191	7.63	131	20	36	91	0.12	47
강남성모병원	13622296	2	0	0	96.9	114	5.8		6.41644	1	1	0	0	0	1	1	1	1	1	0	60	0	164	73	1.64	27.1416	1	1	2	0	1	0	0	1.05	76.5765	15.9	45.8	222	7.05	193	110	52	119	0.13	55
강남성모병원	14199726	4	1	0	90	115	5.4		5.78904	1	1	0	1	0	1	1	1	1	1	0	51	0	168	71	1.68	25.1559	1	1	1	1	2	1	0	0.98	85.704	14.9	43.3	227	7.18	188	259	37	99.2	0.31	52
강남성모병원	14875150	3	1	1	107		5.6	7.3	6.09863	1	1	0	0	0	1	1	1	0	0	1	65	0	171	83	1.71	28.3848	1	1	1	1	2	1	0	1.1	71.4043	14.8	42.8	155	6.98	156	118	32	100.4	0.09	46.5
강남성모병원	14914099	1	0	0	93	103	5.3		6.4	0	0	0	0	0	1	1	1	1	1	0	71	0	158.5	58	1.585	23.0871	0	0	2	0	2	1	0	1.02	76.5214	12.5	37.3	159	6.49	104	102	23	60.6	0.05	45
강남성모병원	15005630	4	1	1	115	82	5.7	7.2	9.40822	1	0	0	0	0	1	1	0	0	1	1	70	1	150	65	1.5	28.8889	1	0	0	0	1	0	0	0.65	95.7767	10.3	31.4	319	9.98	172	176	36	100.8	0.98	48.4
강남성모병원	15169641	1	0	0	94	111	5.5		6.18904	0	0	0	0	0	1	1	1	1	1	0	70	1	155	54	1.55	22.4766	0	1	0	0	2	1	0	0.9	65.7909	10.9	32.5	230	6.8	217	134	50	140.2	0.1	48
강남성모병원	15412538	3	1	0	122	97	5.1		3.53973	1	0	0		0	1	1	1	1	1	0	29	0	173	81	1.73	27.0641	1	0	1	1	4	1	1	1.1	84.1161	16.9	46.4	234	12.9	185	180	48	101	8.67	44.4
강남성모병원	15746407	2	0	1	126		5.9	6.5	5.64384	1	1	0	1	0	1	1	1	0	1	0	60	0	161	58	1.61	22.3757	0	0	2	0	4	1	1	0.86	96.4133	13.4	39.1	202	15.06	140	128	34	80.4	2.67	45
강남성모병원	15764209	2	0	0	84	87	5.1		3.34795	1	1	0	1	0	1	1	1	1	1	0	55	0	175	63	1.75	20.5714	0	1	0	0	2	1	0	1.1	73.8673	13.4	38.4	119	6.58	140	103	32	87.4	0.13	45
강남성모병원	15907553	1	0	0	97	92	5		5.54521	0	0	0	2	0	1	1	1	0	0	0	59	0	165	62	1.65	22.7732	0	0	2	0	3	1	1	0.9	91.7982	12.5	37.5	338	5.89	125	26	29	90.8	4.6	49
강남성모병원	15973325	4	1	0	121	12	5	5.7	7.95068	0	0	0	0	0	1	1	0	0	1	1	56	0	170	70	1.7	24.2215	0	1	2	0	4	1	1	1.2	66.5665	12.8	38.2	239	7.35	149	156	33	84.8	2	55
강남성모병원	16111889	1	0	1	70		6.1	7.9	4.56986	0	0	0	0	0	1	1	1	1	1	0	57	0	164	62	1.64	23.0518	0	0	0	0	2	1	0	1	81.8597	13.3	39.3	175	7.58	140	89	33	89.2	0.2	44
강남성모병원	16159677	1	0	0	93	98	4.9	4.7	4.8411	0	0	0	1	0	1	1	1	0	1	1	39	1	151	49	1.51	21.4903	0	0	0	0	2	1	0	0.59	120.606	12.1	35.1	236	11.59	188	82	37	134.6	0.04	56
강남성모병원	16177700	3	1	0	117	108	5.5		8.75616	0	0	0	1	0	1	1	1	1	0	0	46	0	173	80	1.73	26.7299	1	0	0	0	1	0	0	1.37	59.4563	13.2	37.7	216	7.31	214	245	54	111	0.082	53
강남성모병원	16200755	2	0	0	84	97	4.9		6.60548	0	0	0	0	0	1	1	1	0	1	1	64	0	162	66	1.62	25.1486	1	1	0	0	1	0	0	1	79.9574	13.4	40.6	188	3.97	195	90	41	136	0.07	54
강남성모병원	16221460	3	1	0	98	102	5.1		6.96986	0	0	0	2	0	1	1	1	1	1	0	69	0	168	70	1.68	24.8016	0	1	0	0	1	0	0	1.14	67.6953	12.4	35.7	253	6.73	186	246	29	107.8	0.15	54
강남성모병원	16232928	3	1	0	108	114	5		4.86849	0	0	0	1	0	1	1	1	1	1	0	69	0	152	54	1.52	23.3726	0	1	0	0	4	1	1	1.3	58.1749	13.6	37.7	237	6.54	123	163	32	58.4	0.7	48
강남성모병원	16242998	1	0	1	108	118	5.7	7.1	7.71233	0	0	0	0	0	1	1	1	1	1	0	38	0	171	65	1.71	22.2291	0	1	0	0	4	1	1	0.78	118.397	14.3	41.6	279	11.3	213	124	46	142.2	0.3	52
강남성모병원	16259313	2	0	0	89	104	5.4	5.5	7.09315	0	0	0	0	0	1	1	1	1	1	0	53	1	155	45	1.55	18.7305	0	0	0	0	3	1	1	0.8	79.7486	10.8	33.3	349	4.47	195	218	32	119.4	0.37	55
강남성모병원	16313098	1	0	0	100	96	6		6.12603	0	0	0	1	0	1	1	1	1	1	0	54	0	174	48	1.74	15.8541	0	0	2	0	1	0	0	1.1	74.1429	12.9	38.8	253	8.61	174	138	36	110.4	0.02	51
강남성모병원	16345251	2	0	0	87		5.5	6.1	3.10685	0	0	0	1	0	1	1	1	1	1	0	71	1	152	60	1.52	25.9695	1	0	0	0	3	1	1	0.95	61.6337	9.4	28	228	7.31	200	49	39	151.2	2.8	54
강남성모병원	16372660	3	1	0	115	85	5.5	5.6	5.50685	0	0	0	1	0	1	1	1	1	1	0	78	1	155	55	1.55	22.8928	0	1	0	0	2	1	0	1.03	55.0817	10.2	31.1	296	9.72	173	66	42	117.8	8.3	54
강남성모병원	16376196	3	1	0	122	111	5.8		9.30137	0	0	0	1	0	1	1	1	1	1	0	72	0	160	66	1.6	25.7812	1	0	0	0	4	1	1	0.86	92.9102	12.9	37.9	250	13.64	132	64	31	88.2	0.78	48
강남성모병원	16463012	3	1	1	112		6.1	6.7	0.326027	0	0	0		0	1	1	1	1	1	0	63	0	167	61	1.67	21.8724	0	0	0	0	3	1	1	0.7	121.061	11.1	33.1	153	5.55	196	190	34	124	0.56	54
강남성모병원	16486447	2	0	0	106	97	5.2		8.4	0	0	0	1	0	1	1	1	1	1	0	67	0	172	72	1.72	24.3375	0	1	0	0	1	0	0	1.1	70.9664	13	39.2	253	7.91	205	76	37	152.8	0.07	53
강남성모병원	16600452	3	1	0	103	79	5		4.9726	0	0	0		0	1	1	1	1	1	0	63	1	161	70	1.61	27.0051	1	1	0	0	2	1	0	0.9	67.2132	11.1	32.9	179	5.3	161	83	31	113.4	0.1	55
강남성모병원	16678123	1	0	0	109	103	5.4		9.08767	0	0	0	1	0	1	1	1	1	1	0	69	0	174	77	1.74	25.4327	1	0	0	0	4	1	1	1.09	71.2913	14.1	41	264	8.99	176	41	59.9	107.9	0.248	50
강남성모병원	16925832	2	0	0	91.9	96	5.3		8.60822	0	0	0	0	0	1	1	1	1	1	0	67	1	155	50	1.55	20.8117	0	1	0	0	1	0	0	1.12	51.5734	11.2	34.4	175	9.9	155	123	27	103.4	0.33	50
강남성모병원	16980469	3	1	0	93	107	4.9		8.83562	0	0	0	0	0	1	1	1	1	1	1	45	0	170	75	1.7	25.9516	1	1	2	0	4	1	1	1.1	76.9385	15.4	46.3	261	7.52	145	82	30	98.6	0.93	52
강남성모병원	17063006	1	0	0	87	87	5.2		7.67123	0	0	0	1	0	1	1	1	1	1	0	66	1	150	48	1.5	21.3333	0	0	0	0	3	1	1	0.7	88.9828	9.6	28.5	170	6.67	228	75	29	184	10.48	55
강남성모병원	17148981	2	0	1	106		6.3	7.3	1.39726	1	1	0	2	0	1	1	1	1	1	0	61	0	170	69	1.7	23.8754	0	1	2	0	3	1	1	0.8	104.454	13.8	39.8	191	5.89	168	93	36	113.4	0.12	49
강남성모병원	17436412	3	1	0	102	77	5.3		6.84658	2	2	0	2	0	1	1	1	1	1	0	54	0	172	72	1.72	24.3375	0	1	1	1	4	1	1	0.9	93.4633	13.1	39.2	219	10.08	215	163	39	143.4	0.39	55.2
강남성모병원	17485678	4	1	0	113.9	133	5.7	6.1	6.27397	0	0	0	0	0	1	1	0	0	1	0	49	0	169	74	1.69	25.9095	1	0	0	0	1	0	0	0.85	101.825	14.9	44.8	231	6.78	199	157	30	137.6	0.09	55.8
강남성모병원	17507194	2	0	0	94	111	4.7	5.5	8.15342	0	0	0	1	0	1	1	1	1	1	0	83	1	143.5	50.5	1.435	24.5238	0	1	0	0	3	1	1	0.6	101.475	9.2	27.3	192	5.43	158	113	39	96.4	1.48	50
강남성모병원	17525835	2	0	1	88	119	6.1		2.9726	0	0	0	1	0	1	1	1	1	1	1	83	0	173	81	1.73	27.0641	1	0	1	1	2	1	0	1.5	47.5041	10.4	30.1	193	7.26	123	148	35	58.4	0.18	33
강남성모병원	17576520	1	0	0	102.1	95	5.6		3.75068	0	0	0	1	0	1	1	1	0	0	0	79	1	146	50	1.46	23.4566	0	0	0	0	2	1	0	1.03	54.9395	8.7	26.3	178	6.69	208	77	39	153.6	0.19	27
강남성모병원	17615923	1	0	0	92	90	5		5.96712	0	0	0		0	1	1	1	1	0	0	37	0	176	73	1.76	23.5666	0	0	0	0	2	1	0	0.9	100.919	14.7	41.8	250	7.8	189	112	37	129.6	0.1	52
강남성모병원	17624145	2	0	0	82	96	5.2		6.11781	0	0	0		0	1	1	1	0	1	0	45	0	176	79	1.76	25.5036	1	0	2	0	2	1	0	0.8	111.108	14.1	42	237	8.38	153	123	28	100.4	0.03	55
강남성모병원	17628313	3	1	0	96	95	5.6		7.53151	0	0	0	1	0	1	1	1	1	0	0	70	0	168	69	1.68	24.4473	0	1	2	0	1	0	0	1.5	49.1755	13.9	39.2	190	5.82	201	165	27	141	0.6	22.5
강남성모병원	17662781	3	1	1	116		5.7	7.1	6.5589	0	0	0		0	1	1	1	0	0	0	58	0	180	85	1.8	26.2346	1	0	2	0	4	1	1	1.6	47.4223	14.5	42.4	227	16.35	204	54	37	156.2	4.13	55.7
강남성모병원	17706151	1	0	0	97	112	5.2		6.64932	0	0	0	0	0	1	1	1	0	0	1	62	0	163	66	1.63	24.841	0	1	0	0	1	0	0	1	80.4743	15.8	46	157	9.15	156	150	42	84	0.24	50
강남성모병원	17724006	5	1	0	122	90	4.7		7.24384	0	0	0		1	1	1	1	1	1	0	37	0	176	85	1.76	27.4406	1	1	1	1	4	1	1	0.8	115.612	15.5	34.2	161	8.07	354	258	22	280.4	0.37	44
강남성모병원	17957302	0	0	0	95	96	6.2		5.02466	0	0	0	1	0	1	1	1	1	1	0	43	0	163	62	1.63	23.3355	0	0	0	0	1	0	0	0.9	97.8865	13.2	37.9	251	10.68	163	71	40	108.8	0.02	54
강남성모병원	17977548	3	1	0	118	109	5.5	5.9	6.57808	0	0	0	0	0	1	1	1	1	1	0	76	0	164	60	1.64	22.3081	0	1	2	0	4	1	1	1	77.2161	13.8	40.6	174	4.03	172	94	36	117.2	0.07	52
강남성모병원	18082140	3	1	1	120	138	6		6.69041	0	0	0	1	0	1	1	1	1	1	0	52	0	162	77	1.62	29.34	1	1	0	0	4	1	1	1.2	67.5755	16.5	46.7	231	9.58	200	84	48	135.2	4.02	37.8
강남성모병원	18451530	0	0	0	101	101	5.9		6.07945	0	0	0	0	0	1	1	1	1	1	0	70	0	167	55	1.67	19.721	0	0	2	0	1	0	0	0.9	88.667	13.4	38.2	161	5.39	210	111	43	144.8	0.11	51
강남성모병원	18466748	1	0	0	110.5	93	5.3		6.8274	0	0	0	0	0	1	1	1	1	1	0	33	0	170	70	1.7	24.2215	0	0	0	0	4	1	1	0.76	125.544	17	47.6	239	5.69	175	146	48	97.8	0.19	55
강남성모병원	18648642	2	0	0	107	100	5.4		2.53425	0	0	0	2	0	1	1	1	0	0	0	56	0	167	69	1.67	24.7409	0	0	2	0	4	1	1	1	82.1544	14.4	41.3	210	14.94	224	253	32	141.4	0.49	55
강남성모병원	18847922	1	0	0	85	109	5.9	6	4.20274	0	0	0	1	1	1	1	1	0	1	1	61	0	176	70	1.76	22.5981	0	0	2	0	4	1	1	1.3	59.6486	15	43.4	166	14.26	184	39	34	142.2	0.21	35
강남성모병원	19194802	1	0	0	100	114	5.6	5.7	2.30411	0	0	0	1	0	1	1	1	0	1	0	70	0	173	74	1.73	24.7252	0	1	0	0	4	1	1	1.18	64.8644	14.4	41.4	168	10.96	162	30	54	102	0.25	46
강남성모병원	19438111	1	0	0	122	113	6		5.51507	0	0	0	0	0	1	1	1	1	1	0	92	0	170	61	1.7	21.1073	0	0	1	1	4	1	1	0.7	112.104	15.8	45.9	175	8.41	264	142	47	188.6	0.16	40
강남성모병원	19587434	0	0	0	102.3	103			5.12603	0	0	0	0	0	1	1	1	1	1	0	69	0	160	55	1.6	21.4844	0	0	0	0	4	1	1	1.06	73.6247	15.1	44.4	147	13.69	150	72	47	88.6	3.24	40
강남성모병원	19600563	4	1	0	123.2	93			2.35068	0	0	0	1	0	1	1	1	1	1	0	48	0	173	79	1.73	26.3958	1	1	2	0	4	1	1	1.14	72.8707	17.4	49.2	224	10.14	181	160	41	108	0.07	49.6
강남성모병원	19670993	2	0	0	129.9	107	5.3		1.84932	0	0	0	1	0	1	1	1	1	1	0	64	0	176	80	1.76	25.8264	1	0	1	1	4	1	1	0.9	90.2948	13.8	40.9	239	6.98	161	115	55	83	0.22	46
강남성모병원	19710841	3	1	0	127.4	95	5.7	5.7	3.10411	0	0	0	1	0	1	1	1	1	1	0	58	1	156	62	1.56	25.4767	1	1	0	0	4	1	1	0.73	87.0295	14.9	42.9	236	8.91	209	56	52	145.8	0.72	51
부천성모병원	401037	0	0	0	103	90	4.1		5.35068	0	0	0	2	0	1	0	1	0	1	0	58	0	163	60	1.63	22.5827	0	0	0	0	3	1	1	0.7	123.11	13	37.8	256	7	211	108	51	138.4	0.41	43.9
부천성모병원	558251	1	0	0	95			5.9	5.70959	0	0	0	2	1	1	0	1	1	1	0	43	0	171	75	1.71	25.6489	1	0	2	0	4	1	1	0.9	97.8865	16.4	48.9	192	10.5	170	121	52	93.8	0.727	40.6
부천성모병원	578747	2	0	0	110	93	5.4		6.78904	0	0	0	0	0	1	0	1	1	1	0	62	0	172	74	1.72	25.0135	0	0	0	0	2	1	0	0.9	90.8786	16.5	48.9	234	6.9	215	184	41	137.2	0.45	26
부천성모병원	613632	2	0	0	120	109			3.94795	2	2	0	2	0	1	0	1	0	1	0	86	0	170	66	1.7	22.8374	0	0	2	0	3	1	1	1.2	61.0147	14.4	42.1	176	10.1	160	136	33	99.8	0.442	41
부천성모병원	790374	1	0	0	102	100			6.80822	1	1	0	0	0	1	0	1	0	0	0	47	0	170	69	1.7	23.8754	0	1	0	0	1	0	0	1.1	76.2623	12.5	38.1	287	6.5	127	68	43	70.4	0.12	47
부천성모병원	882320	3	1	0	113	96		6.3	5.21096	0	0	0	2	1	1	0	1	1	1	0	68	0	165	70	1.65	25.7117	1	0	2	0	4	1	1	1.1	70.7533	15.1	43.8	309	14.5	151	149	31	90.2	0.227	39
부천성모병원	887759	2	0	1	121			6.8	4.15068	2	2	0	2	0	1	1	1	0	1	0	79	1	155	60	1.55	24.974	0	1	0	0	3	1	1	1.6	33.0479	12.1	37.1	243	7.8	256	95	64	173	4.054	45
부천성모병원	893694	0	0	0	99			6.2	5.39452	0	0	1	2	0	1	1	1	1	1	0	50	0	174	68	1.74	22.46	0	0	2	0	2	1	0	1.1	75.3104	13.4	41.2	363	9.8	212	102	53	138.6	0.826	39
부천성모병원	933440	3	1	0	113	116			7.30685	0	0	0	2	1	1	0	0	1	1	0	63	0	162	67	1.62	25.5296	1	0	0	0	4	1	1	0.7	121.061	15.4	42.4	253	9.8	226	186	44	144.8	11.97	43
부천성모병원	952485	4	1	0	121	89		6.1	7.67123	0	0	0	2	0	1	1	1	1	0	0	40	1	157	65	1.57	26.3702	1	1	0	0	4	1	1	0.9	73.706	12.3	37.5	244	6.9	203	119	42	137.2	0.92	55
부천성모병원	958051	1	0	0	92	93			5.86849	1	0	0	0	0	1	0	1	1	1	0	79	1	143.7	58.75	1.437	28.4508	1	0	0	0	2	1	0	0.9	64.1952	13.3	40.1	251	7.2	151	100	56	75	0.288	40.8
부천성모병원	997586	1	0	0	101	85	5.5		6.26849	0	0	0	2	0	1	0	1	1	1	0	78	0	170	72	1.7	24.9135	0	0	2	0	4	1	1	1.6	44.6543	12.8	37.7	179	5.7	173	73	28	130.4	0.021	38
부천성모병원	1000219	4	1	1	130	148	5.8		3.34247	0	0	0	2	0	1	0	1	1	1	0	40	0	173	77	1.73	25.7276	1	0	1	1	4	1	1	0.8	113.796	14.1	41.4	428	13.6	207	159	34	141.2	9.279	48.5
부천성모병원	1013234	1	0	0	108	112			6.05205	0	1	0	2	0	1	1	1	0	1	0	78	1	147	45	1.47	20.8247	0	1	0	0	4	1	1	1	56.993	12.7	38.4	376	7.3	187	124	52	110.2	2.92	44.4
부천성모병원	1024647	3	1	0	101			5.5	8.29315	2	2	0	2	0	1	0	1	1	1	0	73	0	168	84	1.68	29.7619	1	1	1	1	2	1	0	1.3	57.5132	14	42.2	173	7.4	226	121	35	166.8	0.18	33.9
부천성모병원	1030217	3	1	1	102			8.2	7.40822	0	0	0	0	0	1	0	0	1	1	0	41	0	174	78	1.74	25.763	1	0	1	1	6		0	0.8	113.228	15	45	212	7.4	230	191	34	157.8	0.57	30
부천성모병원	1045544	1	0	0	105	102			7.23288	2	2	0	2	0	1	1	1	1	1	0	61	0	168	68	1.68	24.093	0	1	1	1	4	1	1	0.9	91.1791	14.8	44.6	258	6	245	141	44	172.8	0.21	51
부천성모병원	1078203	4	1	0	89	111			6.51507	1	0	0	0	0	1	0	0	1	1	0	57	0	163.5	74.5	1.635	27.869	1	1	0	0	1	0	0	0.8	105.902	12.6	35.5	165	7.4	136	256	34	50.8	0.86	53.5
부천성모병원	1079077	3	1	0	113	97			5.46027	0	0	0	2	1	1	0	1	1	1	0	36	0	172	75	1.72	25.3515	1	0	2	0	4	1	1	0.7	135.625	17.2	49.1	262	17.5	142	111	37	82.8	0.23	41.9
부천성모병원	1090736	1	0	0	107	82			5.24932	2	2	0	2	0	1	0	1	1	1	0	65	0	170	60	1.7	20.7612	0	0	0	0	4	1	1	0.7	120.295	12.7	37.7	229	9.4	209	240	40	121	0.89	44.9
부천성모병원	1098547	3	1	0	91	118			5.79178	0	0	0	2	0	1	0	1	1	1	0	34	0	173	102	1.73	34.0807	1	0	0	0	2	1	0	0.8	117.613	15.4	45.1	308	8.8	219	165	37	149	0.136	55
부천성모병원	1136539	2	0	0	98	95			4.76712	0	0	0	2	1	1	1	1	1	1	0	38	0	176	67	1.76	21.6296	0	0	0	0	3	1	1	0.8	114.988	15.4	44.3	213	8.9	205	242	25	131.6	0.062	54
부천성모병원	1137143	3	1	0	113	104			5.30411	0	0	1	2	0	1	1	0	1	1	1	42	0	167	71	1.67	25.4581	1	0	2	0	4	1	1	1.5	54.5487	14.3	43.4	212	8.5	114	67	34	66.6	0.07	35
부천성모병원	1138570	3	1	0	112	111			5.50685	2	2	0	2	1	1	1	1	1	1	0	70	1	157	54	1.57	21.9076	0	1	0	0	2	1	0	1.1	52.1909	15.6	42	239	10.1	177	130	35	116	0.362	53
부천성모병원	1140868	1	0	0	103	101			3.6411	0	0	0	2	0	1	0	1	1	1	0	78	0	173	65	1.73	21.7181	0	0	2	0	3	1	1	0.8	99.3692	14.1	42.3	289	6.1	137	86	36	83.8	0.894	53
부천성모병원	1147687	1	0	0	105	99			5.08219	0	0	1	2	0	1	0	1	1	1	0	49	0	172	70	1.72	23.6614	0	0	2	0	2	1	0	1.9	40.2459	19.5	55.6	247	17	178	174	43	100.2	0.323	34
부천성모병원	1170828	2	0	0	85	104	5.9		4.52877	0	0	0	2	0	1	0	1	1	1	0	61	0	167	78	1.67	27.968	1	0	1	1	3	1	1	1.4	54.7595	15.6	45.2	228	8.57	146	236	44	54.8	0.136	52
부천성모병원	91057175	1	0	1	105			6.7	5.18904	1	2	0	2	0	1	1	1	1	1	0	76	0	162	53	1.62	20.1951	0	1	0	0	3	1	1	0.9	87.1991	13.6	41	294	11.3	140	59	42	86.2	0.981	43
서울성모	454110	0	0	0	91.9	78		6	5.06301	1	0	0	0	0	1	1	1	0	1	0	55	1	155	50	1.55	20.8117	0	0	0	0	1	0	0	0.81	78.0246	12.6	37.5	225	5.68	172	135	68	77	0.18	55
서울성모	2086612	1	0	0	96	99	5.6		3.76438	0	0	0	0	0	1	1	1	1	1	0	58	0	172	83	1.72	28.0557	1	0	2	0	4	1	1	0.86	97.0791	14	41.1	182	10.54	145	29	47	92.2	0.13	35
서울성모	2172480	1	0	0	82	86	5		5.00822	1	0	0	1	0	1	1	0	1	1	1	83	0	171	65	1.71	22.2291	0	1	2	0	2	1	0	0.8	98.1238	14.2	40.9	196	9.49	143	98	52	71.4	0.42	55
서울성모	3107655	1	0	0	99	112	5.9		3.67397	1	0	0	0	0	1	1	0	1	1	0	74	0	178.1	77.6	1.781	24.4644	0	1	0	0	1	0	0	1.68	42.6631	13.8	41	239	5.18	184	55	59	114	0.13	53
서울성모	3368830	2	0	0	110.7	99	4.8	4.7	5.75068	1	1	0	0	0	1	1	1	1	1	1	78	0	176	67	1.76	21.6296	0	1	0	0	1	0	0	1.05	72.6048	11.7	34.1	143	4.94	192	77	45	131.6	0.03	55
서울성모	3432725	1	0	0	80	95	6.1		5.50137	1	1	0	0	0	1	1	1	1	1	0	73	0	161	61.5	1.61	23.7259	0	0	0	0	1	0	0	1.15	66.2541	15.9	47.2	183	11.01	142	101	31	90.8	0.17	52
서울성모	3905144	1	0	0	94.4	98	6		6.62192	1	1	0	0	0	1	1	1	0	1	1	66	0	164	67	1.64	24.9108	0	0	0	0	5		0	1.18	65.6438	15	43.7	198	8.13	167	171	44	88.8	1.31	20.2
서울성모	4101852	3	1	0	91.8	112	6		1.93151	0	1	0	0	0	1	1	1	0	1	1	66	0	169	77	1.69	26.9598	1	1	2	0	2	1	0	0.95	84.3048	14.6	43.1	261	5.58	176	260	46	78	0.07	52
서울성모	5779137	1	0	0	95.3	65	5.6	5.8	10	0	0	0	1	0	0	1	1	1	0	0	57	0	168	67	1.68	23.7387	0	0	1	1	1	0	0	1.14	70.3724	14.7	41.9	132	9.9	151	137	31	92.6	0.97	50
서울성모	6339920	3	1	0	113.9	96	5.6		5.02466	0	0	0	0	0	1	1	1	1	1	0	48	0	176	85	1.76	27.4406	1	0	0	0	4	1	1	1.52	52.2846	16.3	46.6	216	10.84	156	224	47	64.2	0.32	53
서울성모	6818356	1	0	0	84.8	87			4.80822	2	2	0	1	0	1	1	0	0	1	0	87	0	150	40	1.5	17.7778	0	1	0	0	2	1	0	0.83	93.1482	14	40.5	241	5.64	131	37	51	72.6	0.45	44
서울성모	7399315	2	0	0	94.5	82		5.9	3.58356	2	2	0	0	0	1	1	1	1	1	1	65	0	172	79	1.72	26.7036	1	1	0	0	1	0	0	1.3	58.8845	16.2	46.6	205	6.74	170	126	50	94.8	0.11	55
서울성모	8308039	1	0	0	103	105	5.6		5.11781	1	1	0	1	0	1	1	1	1	1	0	76	0	158	52	1.58	20.83	0	1	0	0	4	1	1	0.8	99.8946	14.6	42.9	333	5.75	140	54	48	81.2	4.11	37
서울성모	8573842	1	0	0	106	102	6.2		7.93425	1	1	0	1	0	1	1	1	1	1	0	54	0	164	64	1.64	23.7954	0	0	2	0	2	1	0	1.1	74.1429	14	42.2	180	7.8	165	76	36	113.8	0.13	38
서울성모	8930444	3	1	1	108.8	132		6.6	4.95068	2	2	0	0	0	1	1	1	1	1	0	53	0	171	86	1.71	29.4108	1	1	1	1	3	1	1	1.03	80.2917	15.8	45.1	282	7.07	179	126	36	117.8	0.34	37
서울성모	9778441	1	0	0	106.1	100	5.1		3.65479	1	0	0	1	0	1	1	1	1	1	0	52	1	165	66	1.65	24.2424	0	1	0	0	2	1	0	0.84	75.6745	12.8	37.8	176	9.02	157	85	55	85	0.05	55
서울성모	10047000	1	0	0	81	92			4.6411	0	0	0	1	0	1	1	1	1	1	1	51	0	166	70	1.66	25.4028	1	0	1	1	2	1	0	0.75	116.696	12.9	37.4	272	6.33	129	44	47	73.2	0.05	52.9
서울성모	10095895	2	0	0	92	107		6.1	3.48493	2	2	0	0	0	1	1	0	1	1	0	66	0	168	67	1.68	23.7387	0	1	0	0	1	0	0	0.76	109.065	12.3	36.6	181	5.19	135	101	34	80.8	0.03	56
서울성모	11521338	4	1	1	124.5	199	5.8	7.8	5.32329	1	0	0	1	0	1	1	1	1	1	0	50	1	152	64	1.52	27.7008	1	1	0	0	4	1	1	0.99	63.1049	13.4	39.5	195	7.44	143	70	47	82	0.01	50
서울성모	11617635	2	0	0	115.3	104	6.2		5.43562	0	0	0	1	0	1	1	1	1	1	0	60	0	165	72	1.65	26.4463	1	0	2	0	4	1	1	1.04	77.4269	16.8	48.1	233	9.52	206	108	44	140.4	0.17	40
서울성모	11840840	1	0	0	92.1	93	5.5		5.9589	0	0	0	0	0	1	1	1	1	1	0	70	0	167	67	1.67	24.0238	0	1	2	0	3	1	1	1.03	75.8829	15.1	42.9	207	17.67	174	106	52	100.8	10.28	50
서울성모	12528404	3	1	0	103.5	116	5.6		10	1	1	0	0	0	1	1	0	1	1	1	57	0	160	69	1.6	26.9531	1	1	0	0	1	0	0	1.2	66.3277	13.4	40	200	8.02	164	118	34	106.4	0.46	45
서울성모	12586005	1	0	0	93.1	102	5.3		5.53151	1	1	0	0	0	1	1	1	1	0	0	54	0	170	76	1.7	26.2976	1	0	0	0	1	0	0	1.06	77.3809	14.5	42.6	155	4.99	112	145	40	43	0.07	52
서울성모	13156250	2	0	0	101.3	100	6		5.25753	1	0	0	0	0	1	1	0	0	0	1	70	0	164	72	1.64	26.7698	1	1	0	0	1	0	0	0.8	101.576	14	39.4	208	5.63	179	115	53	103	0.13	55.2
서울성모	13226669	2	0	0	88.1	99	5.6		6.48219	1	1	0	0	0	1	1	1	1	1	0	72	0	170	73	1.7	25.2595	1	0	1	1	1	0	0	1.3	57.6745	14.3	42.6	278	6.5	101	123	28	48.4	0.78	46
서울성모	13230975	2	0	1	141	141	6.4	7.8	2.67397	1	0	0	1	1	1	1	1	1	0	0	53	0	167	67	1.67	24.0238	0	1	2	0	4	1	1	1.1	74.4248	15.6	45.8	313	17.53	158	96	44	94.8	3.39	39.8
서울성모	13294829	1	0	0	87.7	104	5.8	3.6	6.45205	1	0	0	0	0	1	1	0	1	1	0	56	0	168	62	1.68	21.9671	0	0	2	0	2	1	0	0.9	92.7759	15.2	42.4	184	9.26	171	84	35	119.2	0.06	44
서울성모	13621691	2	0	0	92.6	91			2.81096	2	2	0	0	0	1	1	0	0	1	0	60	0	168	55	1.68	19.487	0	1	0	0	2	1	0	0.88	93.8891	14	41.9	190	7.69	160	61	30	117.8	1.63	20
서울성모	13879057	5	1	0	115		6	6.3	5.89041	0	0	0		1	1	1	1	0	0	0	63	0	166	74	1.66	26.8544	1	1	2	0	4	1	1	1.5	50.2386	12.1	34.8	155	6.85	195	156	38	125.8	15.3	53
서울성모	13888412	2	0	0	118	115		6.1	4.79726	2	2	0	0	0	1	1	1	1	1	0	61	1	152	56	1.52	24.2382	0	1	0	0	2	1	0	1	59.9094	13.3	40.4	269	4.22	231	76	56	159.8	0.12	52
서울성모	14732425	1	0	1	108	129	6.2		3.38356	0	0	0	1	0	1	1	1	0	1	0	77	0	165	58	1.65	21.3039	0	0	1	1	4	1	1	0.97	79.7665	13.4	39.1	230	10.15	207	65	38	156	0.56	29
서울성모	14788565	2	0	0	112	99	6.2		6.06849	0	0	0	0	0	1	1	1	1	1	0	67	0	168	71	1.68	25.1559	1	0	1	1	4	1	1	1.01	78.3128	13.2	38.7	159	8.32	200	97	53	127.6	0.13	52
서울성모	14954924	3	1	0	112	106	6.1		7.4	0	0	0	1	0	1	1	1	0	1	0	76	0	172	73	1.72	24.6755	0	1	1	1	4	1	1	1.74	40.7487	13.8	41.8	127	7.8	130	56	39	79.8	9.17	47
서울성모	15721963	1	0	0	96	116			5.11233	0	1	0	0	0	1	1	1	1	1	0	59	0	168	63	1.68	22.3214	0	0	2	0	2	1	0	1.13	70.5956	11.8	36.1	580	12.84	149	117	29	96.6	11.82	50
서울성모	16466462	4	1	1	124		6.2	6.5	8.03562	2	2	0	0	0	1	1	1	1	1	0	66	1	158	64	1.58	25.6369	1	1	0	0	4	1	1	0.9	66.5815	13.1	38.9	178	10.71	100	103	5	74.4	0.08	47
서울성모	16484200	1	0	0	99.8		5.8	5.9	5.82466	0	0	0	2	0	1	1	1	1	1	0	78	0	169	60	1.69	21.0077	0	0	0	0	4	1	1	1.38	52.966	11.1	32.8	131	7.5	126	76	32	78.8	0.13	41
서울성모	16735604	2	0	0	94	103	5.6		2.96438	2	2	0	0	0	1	1	1	1	1	0	48	0	165	72	1.65	26.4463	1	1	0	0	1	0	0	1.03	81.9232	14.2	41.1	231	5.75	186	111	40	123.8	0.5	50
서울성모	16766997	4	1	0	123	107	5.2		3.78082	2	2	0	1	0	1	1	1	1	1	0	51	0	178	84	1.78	26.5118	1	1	0	0	4	1	1	0.86	99.6472	15.7	46.1	220	15.42	200	85	39	144	0.14	55
서울성모	17152652	1	0	0	91	98	5.1	5.1	6.16164	1	1	0	1	0	1	1	1	0	0	0	69	0	169	69	1.69	24.1588	0	0	2	0	4	1	1	1.2	63.8045	16.1	37.3	200	5.82	198	45	33	156	0.11	45
서울성모	17444272	3	1	0	92	102	5.8		2.32329	2	2	0	0	0	1	1	1	0	1	1	67	1	146	59	1.46	27.6787	1	1	0	0	2	1	0	0.61	103.981	11	34	183	5.99	160	116	38	98.8	0.15	53
서울성모	17557276	3	1	1	109	193	5.7	12.3	8.09589	0	0	0	1	0	1	1	1	1	1	1	50	0	173	88	1.73	29.4029	1	1	2	0	1	0	0	0.93	91.4098	14.9	43.4	215	6.61	184	136	33	123.8	0.07	55
서울성모	18197686	3	1	0	143.7	100	6		5.69041	2	2	0	2	0	1	1	1	1	1	0	71	1	152	53	1.52	22.9398	0	1	0	0	4	1	1	1	58.0913	11.6	35.7	278	11.3	240	148	46	164.4	0.34	46
서울성모	18284861	0	0	0	106	85	5.2		6.45479	0	0	0	0	0	1	1	1	0	1	0	59	0	158	58	1.58	23.2335	0	0	2	0	4	1	1	1.1	72.822	15.1	44.7	237	16	162	108	51	89.4	0.13	44
서울성모	18670572	1	0	0	89.2	111	5		5.35616	0	0	0	0	0	1	1	1	1	1	0	71	0	165	60.35	1.65	22.1671	0	1	0	0	1	0	0	0.89	89.5595	13.8	38.9	222	5.18	184	89	49	117.2	0.06	48
서울성모	18716152	1	0	0	112	87			5.67945	0	0	0	1	0	1	1	0	0	1	0	58	0	169	50	1.69	17.5064	0	0	2	0	4	1	1	1	81.5712	13.8	39.7	174	11.24	154	86	51	85.8	3.13	43
서울성모	18718836	0	0	0	97.4	90	4.6		6.61644	0	0	0	0	0	1	1	0	1	1	0	52	0	173	70	1.73	23.3887	0	0	2	0	4	1	1	0.76	114.474	14.2	40.4	134	6.64	145	26	41	98.8	0.05	55
서울성모	18963251	1	0	0	89	89	5.3		5.4274	0	0	0	1	0	1	1	1	1	0	0	53	1	170	64	1.7	22.1453	0	0	2	0	4	1	1	1.14	52.9933	16.5	48.3	233	11.61	214	78	29	169.4	1.28	27
서울성모	19012463	1	0	0	100	96	5.7		6.34521	0	0	0	1	0	1	1	1	1	1	0	72	0	165	65	1.65	23.8751	0	1	0	0	4	1	1	1.06	72.9914	13.8	40.4	172	10.49	150	56	55	83.8	2	39
서울성모	19083320	0	0	0	90.3	92	5		5.44384	0	0	0	0	0	1	1	1	1	1	0	47	0					0	0	0	0	4	1	1	1.03	82.2741	15.2	43	238	8.1	173	132	46	100.6	0.12	52.26
서울성모	19084177	1	0	0	103.4	111	5.5	5.4	3.91233	0	0	0	0	0	1	1	1	1	1	0	66	0	171	75	1.71	25.6489	1	0	0	0	4	1	1	1.09	71.9375	14.3	42	215	5.02	165	70	40	111	0.47	30
서울성모	19173642	1	0	0	110.5	93	5.4		5.16438	0	0	0	1	0	1	1	1	1	1	0	53	0	170	61	1.7	21.1073	0	0	2	0	4	1	1	0.96	87.0851	12.3	35.2	155	9.36	170	52	42	117.6	1.79	30
서울성모	19374613	1	0	0	84.6	104	5.6		3.5589	0	0	0	1	0	1	1	1	1	1	0	59	0	175	73	1.75	23.8367	0	1	1	1	2	1	0	0.99	82.2369	13.1	38.1	170	5.6	195	76	49	130.8	0.13	55
서울성모	19413794	3	1	0	97.4	95	5.6	5.4	5.01644	1	0	0	1	0	1	1	1	1	1	0	68	1	160	69	1.6	26.9531	1	1	0	0	1	0	0	0.8	75.8144	14.3	42.1	196	7.47	227	86	42	167.8	1.37	48
서울성모	19445401	2	0	0	102.3	97	5.6		5.09863	0	0	0	1	0	1	1	1	1	1	0	43	0	168	75	1.68	26.5731	1	0	0	0	4	1	1	1.03	83.7731	14.5	41.4	200	10.46	231	152	45	155.6	0.35	55
서울성모	19629211	2	0	0	111.3	94	5.2		5.33425	2	2	0	1	0	1	1	1	0	1	0	56	1	163	53	1.63	19.9481	0	1	0	0	4	1	1	0.89	69.733	13.5	40.6	303	17.47	180	38	90	82.4	2.11	44
서울성모	19706004	1	0	0	104	95	5.9		3.75342	2	2	0	1	0	1	1	1	1	0	0	69	1	153	52	1.53	22.2137	0	1	0	0	4	1	1	0.99	59.1109	13.5	39.3	282	8.73	253	75	72	166	0.12	52.2
서울성모	19920216	1	0	0	104	114			4.80274	1	1	0	0	0	1	1	1	0	1	0	73	0	166.6	66.95	1.666	24.1213	0	0	2	0	2	1	0	0.61	137.717	13.6	39.9	172	7.66	125	74	38	72.2	0.02	49.22
서울성모	20897616	1	0	0	98	105			4.67671	1	1	0	0	0	1	1	1	0	1	0	69	0	168.4	71.55	1.684	25.2305	1	0	0	0	1	0	0	1.1	70.5439	16	44.7	237	6.02	133	80	42	75	0.03	50
서울성모	21047352	1	0	0	88.1		5.8	5.4	4.18904	2	2	0	1	0	1	1	1	0	0	0	58	0	165	57	1.65	20.9366	0	1	0	0	3	1	1	1.13	70.841	11.4	33.8	188	6.44	140	77	42	82.6	0.03	46
서울성모	21279744	3	1	0	93	105	5.5		4.19452	0	0	1	1	0	1	1	1	1	1	0	39	0	172	78	1.72	26.3656	1	0	2	0	3	1	1	0.94	94.9592	15.4	43.8	156	9.61	186	160	27	127	9.29	47
서울성모	21327530	3	1	0	93	110	5.4		4.42192	0	0	0	1	0	1	1	1	0	1	1	44	0	178	80	1.78	25.2493	1	0	2	0	4	1	1	0.89	98.6952	15	44	259	10.59	176	212	38	95.6	0.09	46
서울성모	21614495	0	0	0	104	115			3.99726	0	0	1	1	0	1	1	1	1	0	0	66	0	165	60	1.65	22.0386	0	0	0	0	4	1	1	0.83	98.5211	16.3	47.5	271	11.59	195	70	42	139	0.26	30
서울성모	21823083	1	0	0	93	99			3.33151	0	0	0	0	0	1	1	1	1	1	0	56	0	169	95	1.69	33.2621	1	0	2	0	3	1	1	0.62	142.63	12.5	37	196	12	131	25	44	82	0.32	55
서울성모	21856306	1	0	0	83			5.8	4.52603	0	0	0	0	0	1	1	1	1	1	0	75	0	162	60	1.62	22.8624	0	0	2	0	1	0	0	1.2	62.7336	12.4	37.2	188	5.59	184	96	25	139.8	0.59	33
서울성모	21917013	3	1	0	117	105			2.00274	2	2	0	1	0	1	1	1	1	1	0	77	0	172	50	1.72	16.901	0	1	0	0	4	1	1	0.94	82.7115	13.6	39.8	251	6.44	131	108	25	84.4	0.43	34.6
서울성모병원	8508540	1	0	0	95	101			4.47945	0	0	0	0	0	1	1	1	1	1	0	69	1	148	52	1.48	23.74	0	0	0	0	2	1	0	0.68	91.1833	12	35.7	204	4.87	131	50	47	74	0.04	54
서울성모병원	9695296	1	0	0	96	108			3.99726	1	0	0	0	0	1	1	1	1	1	0	77	0	169.7	66	1.697	22.9182	0	0	1	1	1	0	0	1.05	72.7952	13	38.6	225	5.38	230	168	42	154.4	0.09	55
서울성모병원	10473601	1	0	0	90	88			2.28493	0	1	0	1	0	1	1	1	1	1	0	64	0	160	57.6	1.6	22.5	0	1	0	0	5		0	1.03	77.2759	13.7	39.1	189	5.99	175	94	62	94.2	0.02	41
서울성모병원	11179597	3	1	0	124	99			2.53151	2	2	0		0	1	1	1	0	0	0	68	0	160	62	1.6	24.2187	0	1	1	1	2	1	0	1.09	71.5029	13.5	40.1	206	10.58	153	96	35	98.8	10.47	48
서울성모병원	12103539	2	0	0	99	115	5.9	5.9	4.70137	0	0	0	0	0	1	1	1	0	1	0	70	0	171.3	89.4	1.713	30.4665	1	0	0	0	2	1	0	0.99	79.4319	14.7	42.5	196	10.3	156	139	39	89.2	0.07	52
서울성모병원	13833540	4	1	0	123	117	6		3.11507	2	2	0	1	0	1	1	1	1	1	0	60	0	175	80	1.75	26.1224	1	1	0	0	4	1	1	0.87	95.1356	15.6	45.6	226	10.51	182	160	44	106	0.6	43.1
서울성모병원	15503839	4	1	0	111	109	6	5.9	4.16986	1	0	0	0	0	1	1	1	1	1	0	41	0	175.3	93.3	1.753	30.3611	1	0	2	0	1	0	0	0.87	102.781	12.7	38.9	301	5.96	219	399	21	118.2	0.04	45
서울성모병원	20534296	0	0	0	91	101			3.36712	1	1	0	0	0	1	1	1	1	0	0	55	0	165	63	1.65	23.1405	0	0	2	0	6		0	0.88	95.5622	15.1	44.1	218	5.2	173	116	46	103.8	0.05	43
서울성모병원	21312805	2	0	0	104	108	5.2		3.73151	0	0	0	2	0	1	1	1	0	1	1	62	0	162.9	74.6	1.629	28.1123	1	0	0	0	5		0	0.91	89.7271	14	40.3	219	3.17	253	175	46	172	0.12	55.5
서울성모병원	21338605	1	0	0	96	104	6.3	6	4.38904	0	0	0	1	0	1	1	1	1	0	0	55	0	172	80	1.72	27.0416	1	0	0	0	2	1	0	0.9	93.1158	15.5	43.5	171	6.12	145	124	43	77.2	0.13	54.82
서울성모병원	21339943	0	0	0	97	110	5.4		4.93151	1	1	0	0	0	1	1	1	1	1	0	62	0	159	55	1.59	21.7555	0	0	2	0	2	1	0	0.61	142.36	13.4	41	189	4.38	166	149	50	86.2	0.07	55
서울성모병원	21575361	2	0	0	92	103			1.84384	1	0	0	0	0	1	1	1	1	1	0	78	0	160	65.9	1.6	25.7422	1	1	0	0	1	0	0	0.8	99.3692	13.6	39.4	219	5.3	144	101	46	77.8	0.03	54
서울성모병원	21878104	2	0	0	100	100			2.64932	1	1	0	1	0	1	1	1	1	1	0	68	1	132	59	1.32	33.8613	1	0	0	0	1	0	0	0.61	103.669	10.2	30.5	142	7.16	85	111	32	30.8	0.03	56
서울성모병원	21960850	2	0	0	102	102		5.8	4.17808	0	0	0	1	0	1	1	1	1	1	0	64	0	172	67	1.72	22.6474	0	1	0	0	3	1	1	1.08	73.1623	15.1	44.7	261	11.1	210	65	38	159	5.84	23
서울성모병원	22073493	1	0	0	109	104		5.2	4.32329	0	0	0	0	0	1	1	0	1	1	0	64	0	166	68	1.66	24.677	0	0	0	0	3	1	1	0.89	91.4666	15.6	43.2	212	8.16	174	154	40	103.2	0.03	56
서울성모병원	22118393	1	0	0	77	80			4.56438	0	0	0	1	0	1	1	1	1	1	0	66	1	149	56	1.49	25.2241	1	0	0	0	5		0	0.63	100.487	11.5	34.1	230	5.68	205	140	50	127	0.18	54.48
성빈센트병원	4513775	4	1	1	111		6.1	6.7	4.14795	0	0	0	1	0	1	1	1	1	1	0	52	0	160	65	1.6	25.3906	1	0	2	0	2	1	0	1	83.3997	13.6	38.5	223	5.62	304	189	39	227.2	0.66	52.6
성빈센트병원	5651590	1	0	0	103	93	5.9		6.12329	0	0	0	0	0	1	0	1	0	1	0	73	0	156	53	1.56	21.7784	0	1	2	0	1	0	0	1	77.85	11.4	35.6	213	4.45	189	94	54	116.2	1.31	54.6
성빈센트병원	6902459	0	0	0	83	99	5.9		9.13699	1	0	0	1	0	1	0	0	0	1	0	60	0	170	60	1.7	20.7612	0	0	1	1	2	1	0	1.2	65.6407	13	39	175	6.52	170	50	42	118	0.14	49.2
성빈센트병원	7152045	1	0	0	95	88	5.9		9.0274	0	0	0	1	0	1	1	1	1	1	0	62	0	166	65	1.66	23.5883	0	1	2	0	2	1	0	0.9	90.8786	13.6	39.3	278	8.78	198	66	43	141.8	0.19	55.3
성빈센트병원	7217566	2	0	1	84	203			2.18356	0	0	0	1	0	1	1	1	1	0	0	78	1	160	70	1.6	27.3437	1	1	0	0	4	1	1	0.9	64.3614	11.9	37.2	206	9.41	246	75	53	178	2.71	55
성빈센트병원	7416721	2	0	0	78	114	5.6		6.70959	1	0	0	0	0	1	0	1	1	1	0	81	1					0	1	0	0	6		0	1	56.558	9.5	29.3	170	4.68	151	95	47	85	1.16	45
성빈센트병원	7442205	0	0	0	95	108	5.5		7.99178	0	0	0	1	0	1	1	1	0	1	0	53	0	169	70	1.69	24.5089	0	0	2	0	4	1	1	1.2	67.3147	14.6	42.1	186	10.2	177	57	40	125.6	0.38	50
성빈센트병원	7553346	1	0	0	94	93			5.8274	1	0	0	1	0	1	1	1	0	1	0	74	0	172	73	1.72	24.6755	0	1	0	0	3	1	1	1.1	69.5491	11.9	35.5	193	6.74	186	69	43	129.2	8.1	54.1
성빈센트병원	7776369	2	0	0	104	89	5.9		7.87671	0	0	0	1	0	1	1	1	1	1	0	66	0	155	60	1.55	24.974	0	1	0	0	3	1	1	1.1	71.1833	13.2	39.1	181	6.3	138	62	37	88.6	8.21	51.8
성빈센트병원	9571459	1	0	0	111	95	5.9		8.67397	0	0	1	1	0	1	1	1	0	0	0	53	0	162	57	1.62	21.7193	0	0	2	0	4	1	1	0.6	149.795	13.6	39.4	255	7.24	188	62	58	117.6	0.11	49.3
성빈센트병원	9621536	1	0	0	109	95	5.7		5.33973	0	0	0	1	0	1	0	1	1	0	0	52	1	160	63	1.6	24.6094	0	0	2	0	2	1	0	0.8	80.0576	11.9	35.5	328	6.95	210	130	27	157	0.27	48
성빈센트병원	10447064	2	0	0	122	111			5.63014	0	0	0	1	0	1	0	1	0	0	0	64	0	165	75	1.65	27.5482	1	0	2	0	4	1	1	1.2	64.7863	14.9	41.8	175	11.77	200	60	47	141	1.59	43.6
성빈센트병원	11050571	4	1	1	113			8.2	6.51781	1	1	0	1	1	1	1	1	1	1	0	46	0	175	85	1.75	27.7551	1	0	2	0	4	1	1	0.8	110.613	15.5	43.9	208	8.25	255	416	38	133.8	0.73	53
성빈센트병원	11597250	2	0	0	107	76	5.7		5.38904	0	0	0	1	0	1	1	1	1	1	0	29	0	174	90	1.74	29.7265	1	0	2	0	4	1	1	0.9	106.035	16.1	48.25	174	10.32	230	133	37	166.4	8.37	41.5
성빈센트병원	11975829	3	1	0	98	94			5.04384	1	1	0	1	0	1	1	1	1	1	0	70	1	148	63	1.48	28.7619	1	1	0	0	2	1	0	0.8	75.3696	11.6	35.3	283	7.72	152	135	29	96	0.03	52.2
성빈센트병원	12084908	1	0	0	90	89	5.3		8.51507	0	0	0	0	0	1	1	0	0	1	0	80	1	144	48	1.44	23.1481	0	0	2	0	1	0	0	0.9	64.0315	12.7	30.9	174	3.91	210	100	38	152	0.55	39.7
성빈센트병원	12141125	2	0	0	103	91	5.7	6.1	8.52329	0	0	0	1	0	1	1	0	0	1	0	53	1	152	47	1.52	20.3428	0	1	2	0	4	1	1	0.6	111.148	11.9	35	219	6.94	197	51	41	145.8	0.3	42.5
성빈센트병원	12144683	0	0	0	105	99	6.2		7.96438	0	0	0	1	0	1	0	0	1	1	0	63	0	164	60	1.64	22.3081	0	0	1	1	2	1	0	0.8	103.772	13.1	40.2	300	6.57	205	74	51	139.2	0.6	55
성빈센트병원	12163298	3	1	0	119	119	6.3		7.56438	1	1	0	1	0	1	0	1	1	1	0	39	0	182	95	1.82	28.6801	1	1	2	0	4	1	1	0.9	99.8461	14.5	42.1	299	13.78	200	102	42	137.6	0.27	38.3
성빈센트병원	12270123	4	1	0	96	109	5.7		7.78904	0	0	0	0	0	1	1	1	0	1	0	56	0	166	70	1.66	25.4028	1	1	0	0	4	1	1	0.9	92.7759	13.2	39.2	280	14.26	68	157	36		0.68	48.3
성빈센트병원	12303532	0	0	0	76	80	5.5	5.8	8.53699	1	1	0	1	0	1	1	1	0	0	0	46	0	174	72	1.74	23.7812	0	0	2	0	4	1	1	1	85.5014	12.5	38.3	413	9.03	193	121	41	127.8	0.64	55.9
성빈센트병원	12400024	1	0	0	101	95	5.8		7.3589	0	0	0	0	0	1	0	1	1	1	0	68	0	159	64	1.59	25.3155	1	0	2	0	1	0	0	1.2	63.9939	14.5	42.7	261	5.84	203	121	43	135.8	0.88	55.3
성빈센트병원	12477366	4	1	0	111	110	6.1		7.61096	0	0	0	1	0	1	1	1	1	1	0	50	0	170	77	1.7	26.6436	1	1	2	0	4	1	1	1.2	68.1157	13.5	40.1	205	7.54	145	143	29	87.4	13.29	48.6
성빈센트병원	12591431	1	0	1	103		6.3	7.6	5.23836	0	0	0	1	0	1	0	1	1	1	0	52	0	178	77	1.78	24.3025	0	0	2	0	4	1	1	1	83.3997	14.4	41.9	223	5.37	134	70	30	90	11.18	47.4
성빈센트병원	12738487	4	1	0	119	119			4.33973	0	0	0	0	0	1	1	1	1	1	0	79	0	172	80	1.72	27.0416	1	1	1	1	3	1	1	1.7	41.5295	10.3	28.7	143	7.34	173	76	28	129.8	16.05	44.5
성빈센트병원	12758096	2	0	0	122	101			7.21918	1	0	0	1	0	1	1	1	1	1	0	61	1	154	47	1.54	19.8178	0	0	0	0	4	1	1	1.2	48.5422	13.1	39	190	7.67	152	79	49	87.2	22.9	35.7
성빈센트병원	12849167	1	0	0	117	99			7.05753	0	0	0	1	0	1	1	1	1	0	0	36	0	173	70	1.73	23.3887	0	0	2	0	4	1	1	0.9	101.482	16.2	48.6	247	21.77	184	99	56	108.2	20.97	31.2
성빈센트병원	12849611	0	0	0	106	101			7.5726	0	0	0	1	0	1	1	1	1	1	0	54	0	174	62	1.74	20.4783	0	0	2	0	4	1	1	1.2	67.0597	14.2	42.2	266	17.73	149	107	41	86.6	7.44	33.6
성빈센트병원	13159391	1	0	0	97	109	5.4		6.43836	0	0	0	1	0	1	0	0	1	1	0	53	0	167	63	1.67	22.5896	0	0	2	0	4	1	1	1	83.0778	14	39.7	196	15.26	199	135	35	137	10.35	38.3
성빈센트병원	13322131	1	0	0	96	90			5.33151	1	0	0	1	0	1	1	0	1	1	0	72	0	165	60	1.65	22.0386	0	1	2	0	3	1	1	2	35.0821	10.6	29.8	151	6.99	169	106	41	106.8	5.87	51.3
성빈센트병원	13343531	4	1	0	99	109			5.39726	0	0	0	0	0	1	0	1	1	1	0	68	1	163	68	1.63	25.5937	1	1	0	0	2	1	0	1.1	52.4989	14.7	40.4	181	4.69	165	172	30	100.6	0.1	54.7
성빈센트병원	13446321	2	0	0	114	123			5.06027	0	0	0	1	0	1	0	1	1	0	0	67	1	155	55	1.55	22.8928	0	0	0	0	3	1	1	1.9	28.0248	10.3	29.8	285	6.19	229	122	35	169.6	1.88	53.2
성빈센트병원	13786231	3	1	0	94	113			2.93699	0	0	0	1	0	1	1	1	0	0	0	50	0	178	85	1.78	26.8274	1	0	2	0	3	1	1	1.1	75.3104	14	41.7	213	8.37	240	194	36	165.2	0.15	55.5
성빈센트병원	13861024	4	1	0	124			6.4	5.63836	0	0	0	1	0	1	0	1	1	1	0	53	0	180	86	1.8	26.5432	1	1	2	0	4	1	1	0.8	107.478	15.9	45.8	277	13.85	159	156	41	86.8	3.59	54.5
성빈센트병원	13906951	3	1	0	101	81			3.79178	1	1	1	1	0	1	0	1	1	0	0	66	0	165	75	1.65	27.5482	1	1	1	1	4	1	1	1.1	71.1833	16.7	47.2	212	5.46	196	120	35	137	0.04	41
성빈센트병원	13917412	2	0	1	98			14.4	5.26027	0	0	1	1	0	1	1	1	1	0	0	56	0	178	71	1.78	22.4088	0	0	2	0	4	1	1	1	82.1544	15.9	47.3	335	16.8	196	446	28	78.8	1.53	46.2
성빈센트병원	13931563	1	0	0	110	90			3.09863	0	0	0	1	0	1	1	1	0	0	0	50	0	165	59	1.65	21.6713	0	0	2	0	2	1	0	0.9	94.935	15	44.7	167	4.91	234	109	56	156.2	0.12	45.9
성빈센트병원	13937692	1	0	0	111	93			5.07123	0	0	0	1	0	1	0	1	1	1	0	53	0	168	63	1.68	22.3214	0	0	2	0	2	1	0	0.7	125.384	14.1	40.3	348	7.56	221	58	56	153.4	0.32	42.4
성빈센트병원	14068637	3	1	0	112	116			3.73151	0	0	0	0	0	1	1	1	1	1	0	56	0	168	70	1.68	24.8016	0	0	0	0	1	0	0	1	82.1544	14.9	43.4	253	7.92	252	246	34	168.8	0.78	54.4
성빈센트병원	14092978	3	1	0	108	94			2.63836	0	0	0	1	0	1	1	1	1	0	0	84	1	155	53	1.55	22.0604	0	1	0	0	3	1	1	0.8	72.6311	10.8	32.4	289	7.34	278	210	45	191	0.12	49.2
성빈센트병원	14142388	1	0	0	90	94			2.36438	0	0	0	0	0	1	0	1	1	1	0	47	1	160	60	1.6	23.4375	0	0	1	1	4	1	1	0.6	113.892	13.7	40.8	264	15.81	222	118	40	158.4	0.9	41
성빈센트병원	14387661	2	0	0	84	106			4.76164	0	0	0	0	0	1	1	0	1	1	1	79	1	147	52	1.47	24.064	0	1	0	0	1	0	0	0.7	85.7937	11.7	34.5	305	10.32	159	115	31	105	1.05	37.5
성빈센트병원	14425940	1	0	0	96	94			3.91233	0	0	0	1	0	1	1	0	1	1	1	55	0	168	48	1.68	17.0068	0	0	2	0	4	1	1	1.2	66.8104	15.5	47.9	164	18.33	113	47	14	89.6	0.07	49.3
여의도성모병원	2166393	2	0	0	102	108	5.5		6.67671	0	1	0	1	0	1	1	1	1	1	1	79	1	163	86.9	1.63	32.7073	1	1	0	0	1	0	0	0.97	58.8795	13.3	39.1	365	5.07	171	138	53	90.4	0.096	53
여의도성모병원	3558763	2	0	0	112	117	5.4	5.7	8.43562	0	0	0	1	0	1	1	1	1	1	0	52	0	165	77	1.65	28.2828	1	0	0	0	4	1	1	1.03	80.6028	17.1	49.4	174	13.46	198	75	40	143	0.067	53
여의도성모병원	3945598	2	0	0	108	105	6.1		4.72877	1	0	0	1	0	1	1	1	1	1	0	65	0	186	83	1.86	23.9912	0	1	0	0	4	1	1	0.97	82.5576	15.1	43.8	244	9.74	207	200	45	122	0.091	53
여의도성모병원	3978131	3	1	0	114	97	5.2	5.4	6.1863	0	0	0	1	0	1	1	0	1	1	0	43	0	174	84	1.74	27.7447	1	0	0	0	4	1	1	0.76	118.976	15.9	45.5	263	14.27	139	60	38	89	0.199	42
여의도성모병원	6473857	3	1	1	113			10.9	4.14521	0	0	0	1	0	1	1	1	1	1	0	35	0	180	95	1.8	29.321	1	0	0	0	3	1	1	0.89	103.388	14.5	41.5	269	8.63	489	246	43	396.8	2.302	55
여의도성모병원	7065052	1	0	1	99		5.3	6.5	6.73973	0	0	0	1	0	1	1	1	1	1	0	58	1	148	48	1.48	21.9138	0	0	0	0	4	1	1	0.79	79.4473	15	43	257	11.5	207	132	48	132.6	3.904	52
여의도성모병원	7128312	4	1	0	95	90	5.4	5.2	7.96438	1	1	0	1	0	1	1	1	1	1	0	52	0	169	72	1.69	25.2092	1	1	0	0	1	0	0	1.13	72.4289	15.8	46.9	213	7.16	162	343	37	56.4	0.076	34
여의도성모병원	8068344	1	0	0	99	92	5.2		5.51233	1	0	0	1	0	1	1	0	1	1	1	68	0	170	84.7	1.7	29.308	1	0	0	0	1	0	0	0.92	86.9566	15.2	43.5	173	6.88	176	124	47	104.2	0.117	55
여의도성모병원	8453782	0	0	0	101	111	5.8	5.7	7.5589	0	0	0	1	0	1	1	1	0	1	0	52	0	174	72	1.74	23.7812	0	0	0	0	4	1	1	0.93	90.6849	13.7	40.7	347	14.85	203	114	43	137.2	0.036	35
여의도성모병원	8517870	1	0	0	100	120	5.6		5.6	0	0	0	1	0	1	1	1	1	1	0	76	1	143	48.15	1.43	23.5464	0	1	2	0	1	0	0	0.9	64.7017	12	37.3	235	5.73	272	129	61	185.2	0.169	42
여의도성모병원	9503833	0	0	0	80	101	5.4	6	7.38356	0	0	0	1	0	1	1	1	1	1	0	73	1	150	55	1.5	24.4444	0	0	0	0	4	1	1	1.05	54.6022	13.1	40.3	241	8.41	196	79	53	127.2	0.234	50
여의도성모병원	9790259	2	0	1	156		6.2	7.2	1.76986	0	0	0	1	0	1	1	1	1	1	0	54	0	159	63.5	1.59	25.1177	1	0	1	1	4	1	1	1	82.7631	14.8	42.2	191	15.72	186	113	43	120.4	0.112	46
여의도성모병원	10800984	1	0	1	104		5.7	6.7	9.19178	1	0	0	1	0	1	1	1	0	0	0	62	0	173	65	1.73	21.7181	0	0	0	0	1	0	0	0.97	83.3533	13.6	41.3	188	5.68	155	151	43	81.8	0.071	55
여의도성모병원	10924829	1	0	0	94	73	5.3		6.32055	1	1	0	1	0	1	1	1	1	1	0	64	0	168	67.5	1.68	23.9158	0	0	2	0	3	1	1	1.7	43.3431	12.3	37	199	7.52	140	128	28	86.4	0.24	41
여의도성모병원	10943181	1	0	0	93	114	5.2	5.2	8.46027	0	0	0	1	0	1	1	1	1	1	0	45	0	178	87	1.78	27.4587	1	0	2	0	3	1	1	0.94	92.2404	16.4	46	361	13.87	196	124	40	131.2	0.695	55
여의도성모병원	10954176	2	0	0	92	102	4.5	5.7	10	0	1	0	1	0	1	1	1	0	0	1	66	0	157	63.8	1.57	25.8834	1	0	0	0	1	0	0	1.24	61.9922	10.7	31	279	6.7	151	51	34	106.8	0.0766	55
여의도성모병원	10956528	0	0	0	98	90	5.9		4.88767	0	0	0	0	0	1	1	1	1	1	0	69	0	160	42.1	1.6	16.4453	0	0	0	0	1	0	0	1.18	65.0541	11.7	34.9	207	6.35	151	72	63	73.6	0.042	41
여의도성모병원	11275468	4	1	0	114		5.2	5.9	7.8274	0	0	0	1	0	1	1	1	0	1	0	41	0	177	76	1.77	24.2587	0	1	1	1	3	1	1	1.01	86.5229	15.5	43.8	243	12.87	181	183	32	112.4	0.064	55
여의도성모병원	11355890	3	1	0	112	93	5.9		4.66027	0	0	0	1	0	1	1	1	0	0	0	77	1	162	57	1.62	21.7193	0	0	2	0	4	1	1	0.71	84.8413	10.6	31	311	13.71	179	209	34	103.2	0.199	38.5
여의도성모병원	11400047	1	0	0	93	95			5.38082	1	0	0	2	0	1	1	1	1	1	0	73	1	149	54	1.49	24.3232	0	0	0	0	5		0	0.76	79.2873	11.7	34.8	261	7.3	195	160	51	112	0.15	53
여의도성모병원	11975312	1	0	0	99		5.8	5.9	5.86575	0	0	0	1	0	1	1	1	1	1	0	47	0	167	67	1.67	24.0238	0	0	2	0	4	1	1	1.1	76.2623	15.5	42.7	201	7.1	180	17	35	141.6	0.404	48
여의도성모병원	12146830	3	1	0	111	121	5.2	5.6	8.11507	0	0	1	1	0	1	1	1	1	1	0	67	0	178	90	1.78	28.4055	1	1	0	0	4	1	1	1.09	71.7182	13.6	40.2	169	9.87	191	98	59	112.4	0.573	45
여의도성모병원	12319404	3	1	0	106		5.6	6	4.84658	0	0	0	1	0	1	1	1	0	1	0	68	0	173	79.6	1.73	26.5963	1	1	2	0	2	1	0	1.39	54.01	13.3	38	134	5.78	148	148	28	90.4	1.357	55
여의도성모병원	12328314	1	0	0	106	103	5.7		8.52603	1	0	0	1	0	1	1	1	0	1	0	54	0	163	62	1.63	23.3355	0	0	0	0	1	0	0	1.08	75.7297	13.3	39.1	191	8.69	167	137	38	101.6	0.159	55
여의도성모병원	12346312	1	0	0	95	96	5.5	5.5	8.10959	0	0	0	1	0	1	1	1	0	1	0	58	1	158	63.9	1.58	25.5969	1	0	0	0	1	0	0	0.9	68.351	11.9	34.8	195	4.7	204	129	53	125.2	0.117	53
여의도성모병원	12619877	2	0	0	103	98			4.77808	1	1	0	1	0	1	1	1	1	0	1	80	0	160	47.5	1.6	18.5547	0	1	0	0	6		0	1.22	60.7472	14.6	44.5	218	4.83	103	90	34	51	0.061	55.71
여의도성모병원	13828521	1	0	0	103	112			5.26027	1	1	0	0	0	1	1	1	1	1	0	62	0	169	70.7	1.69	24.754	0	1	0	0	1	0	0	0.91	89.7271	14	41.1	183	10.76	168	94	52	97.2	0.291	55
여의도성모병원	13929909	0	0	0	107	107	4.9	5.1	10	1	1	0	1	0	1	1	1	1	1	0	55	0	169	68.1	1.69	23.8437	0	0	0	0	5		0	0.78	109.835	15.2	45.6	228	5.89	186	85	62	107	0.132	55.1
여의도성모병원	14175134	3	1	0	118	102	5.5	5.3	7.89589	1	0	0	1	0	1	1	1	1	0	0	61	0	167	69.8	1.67	25.0278	0	1	0	0	1	0	0	1.01	79.8186	14.9	44.6	197	5.62	257	203	51	165.4	0.04	50
여의도성모병원	14439626	4	1	0	121	108	6.3	5.9	5	1	1	0	1	0	1	1	1	1	1	0	46	0	171	77	1.71	26.3329	1	1	0	0	1	0	0	1.56	51.1808	15.3	45.7	218	6.87	184	256	47	85.8	0.117	51
여의도성모병원	14523200	4	1	1	138		6	6.7	6.7589	0	0	0	1	0	1	1	1	1	1	0	67	1	152	66.7	1.52	28.8695	1	1	0	0	3	1	1	0.9	66.3786	12.9	38.2	360	6.98	202	86	46	138.8	0.06	49
여의도성모병원	14533109	3	1	0	113	107	5.7		6.93151	0	0	0	2	0	1	1	1	1	1	0	61	0	160	68.3	1.6	26.6797	1	1	0	0	3	1	1	1.09	73.0972	15.9	47.4	214	13.6	156	89	47	91.2	0.079	55
여의도성모병원	14878994	3	1	0	121	123	5.4		8.79178	1	1	0	0	0	1	1	1	1	1	0	56	0	170	75	1.7	25.9516	1	0	0	0	1	0	0	1.24	64.0947	14.5	41.8	238	15.6	165	57	30	123.6	0.18	55
여의도성모병원	15213187	2	0	0	126			5.6	3.08493	0	0	0	1	0	1	1	1	0	0	1	81	1	150	43	1.5	19.1111	0	1	2	0	3	1	1	0.92	62.2706	11.6	36.6	211	6.8	132	52	57	64.6	3.828	34.4
여의도성모병원	15300710	3	1	0	95	88		5.1	9.30137	2	2	0	1	0	1	1	1	0	0	0	74	0	169	74	1.69	25.9095	1	1	0	0	2	1	0	0.97	80.4126	14.8	44.7	169	4.41	191	169	41	116.2	0.05	55
여의도성모병원	15558004	1	0	0	97	91			7.13699	0	0	0	1	0	1	1	1	0	1	0	68	0	165	68	1.65	24.977	0	0	0	0	4	1	1	1.01	78.0777	14.7	42.8	206	9.97	180	80	33	131	0.054	47
여의도성모병원	15699423	2	0	1	113	146	5.2	7	6.94521	2	2	0	1	0	1	1	1	1	1	0	71	0	165	44	1.65	16.1616	0	1	2	0	4	1	1	1.46	50.5876	13.8	40.7	258	13.72	194	47	45	139.6	1.329	36
여의도성모병원	15776362	2	0	0	84	111	5.5	5.9	6.52877	1	0	0	1	0	1	1	1	1	1	0	37	0	170	78	1.7	26.9896	1	0	0	0	3	1	1	0.87	104.945	15.6	44.2	280	10.76	203	185	46	120	0.394	50
여의도성모병원	15783044	1	0	0	122	94	4.9	5.4	6.97534	0	0	0	1	0	1	1	1	1	0	0	45	0	170	64	1.7	22.1453	0	0	0	0	1	0	0	1.03	83.0036	14.4	40.3	262	14.41	155	71	47	93.8	0.227	55
여의도성모병원	16048749	1	0	0	104	106	5.5		8.23288	2	2	0	1	0	1	1	1	0	1	0	57	1	155	60	1.55	24.974	0	1	0	0	4	1	1	0.9	68.5928	12.7	38	179	9.23	184	55	53	120	0.063	55
여의도성모병원	16061517	0	0	0	80		4.9	5.4	7.28767	0	0	0		0	1	1	0	0	0	0	46	1	154	51	1.54	21.5045	0	0	0	0	2	1	0	0.7	95.7489	11.6	35.1	427	6.17	191	93	54	118.4	0.298	55
여의도성모병원	16118315	0	0	0	102	106	5.1		8.12603	0	0	0	1	1	1	1	1	0	1	0	54	0	173	71	1.73	23.7228	0	0	0	0	4	1	1	1.09	74.9285	16	46.1	325	12.18	200	47	45	145.6	1.068	45
여의도성모병원	16133901	3	1	0	120	99		5.6	6.93973	0	0	0	1	0	1	1	1	1	1	0	52	0	171	73	1.71	24.9649	0	0	0	0	3	1	1	1.02	81.5154	14.8	43.1	293	14.76	198	164	34	131.2	0.118	54
여의도성모병원	16157672	3	1	0	98	101	5.8	5.9	6.03562	0	0	0	0	0	1	1	0	0	1	0	75	1	146.5	63.8	1.465	29.7266	1	1	0	0	1	0	0	0.79	75.4081	11.5	34.7	241	4.96	182	134	38	117.2	0.21	55
여의도성모병원	16214465	0	0	0	99			5.5	2.4411	0	0	0	1	0	1	1	1	1	1	0	41	0	170	68	1.7	23.5294	0	0	0	0	4	1	1	1.15	74.4856	15	44.7	221	14.7	185	109	45	118.2	0.441	47.2
여의도성모병원	16288594	2	0	0	110	112		5.5	6.08767	2	2	0		0	1	1	1	1	1	0	67	0	160	58	1.6	22.6562	0	1	0	0	3	1	1	0.92	87.2185	16.6	49.4	174	9.12	111	81	50	44.8	0.393	50
여의도성모병원	16411633	2	0	0	105	119	6.3	6.2	6.86301	2	2	0	1	0	1	1	1	1	1	0	77	1	155	55	1.55	22.8928	0	1	0	0	4	1	1	0.91	63.7126	13.2	38.8	410	6.44	168	55	32	125	3.753	30
여의도성모병원	16412416	3	1	0	125	105	5.1	5.6	7.44932	1	1	0	1	0	1	1	1	1	1	0	68	1	153	50	1.53	21.3593	0	0	0	0	1	0	0	0.77	79.2332	12	36.2	305	8.56	195	153	36	128.4	0.231	55
여의도성모병원	16449327	1	0	0	105	112	5.5	6.2	6.06027	2	2	0	1	0	1	1	1	1	1	0	58	0	163	66	1.63	24.841	0	1	0	0	4	1	1	1.27	61.9081	14.6	43.2	354	22.28	179	140	45	106	0.196	55
여의도성모병원	16457810	3	1	0	116			6.3	6.87945	0	0	0	1	0	1	1	1	1	1	0	64	0	163	74	1.63	27.852	1	0	2	0	3	1	1	1.23	62.9663	15.1	45.7	164	10.13	210	84	36	157.2	0.087	53
여의도성모병원	16460290	2	0	0	84	99	5.8	5.7	6.4274	1	0	0		0	1	1	1	0	1	0	52	0	163	70.4	1.63	26.497	1	0	2	0	1	0	0	1.06	77.9761	13.9	41.9	142	7.17	166	93	35	112.4	0.023	53
여의도성모병원	16474769	1	0	0	109	102	5.6		5.79178	0	0	0	1	0	1	1	1	0	1	0	61	0	170	65	1.7	22.4913	0	0	0	0	3	1	1	1.19	66.0556	15.3	43.9	185	8.18	191	52	33	147.6	0.739	20
여의도성모병원	16549547	4	1	1	124		6.4	7.7	1.87123	2	2	0	1	0	1	1	1	1	1	0	67	1	150	61	1.5	27.1111	1	1	0	0	4	1	1	0.74	83.2013	12.7	38.9	382	14	193	94	45	129.2	0.148	32
여의도성모병원	16629497	4	1	0	87			6.2	6.90411	1	0	0	0	0	1	1	0	1	1	0	72	1	146	59.2	1.46	27.7726	1	1	2	0	1	0	0	1.07	53.5759	14.3	43.7	125	3.75	191	212	36	112.6	0.389	54
여의도성모병원	16695008	2	0	0	120	98	5.4		4.52877	0	0	0	0	0	1	1	1	1	1	0	48	0	174	78	1.74	25.763	1	0	2	0	4	1	1	1	84.7659	14.3	43.3	251	7.23	186	48	49	127.4	0.342	53.2
여의도성모병원	16738099	3	1	0	116	96	6.1		6.59452	1	0	0	0	0	1	1	1	1	0	0	52	1	161	65.8	1.61	25.3848	1	0	2	0	1	0	0	0.74	87.5941	13.3	39	300	8.66	148	180	50	62	0.053	50
여의도성모병원	16781358	2	0	0	121	105	5.5		5.88493	0	0	0	1	0	1	1	1	1	1	0	52	0	170	62	1.7	21.4533	0	0	0	0	4	1	1	1.04	79.7091	14.7	43	290	11.85	167	52	36	120.6	0.315	53
여의도성모병원	16821328	3	1	0	165		5.7	5.9	4.21918	1	1	0	1	0	1	1	1	1	0	0	69	0	170	81	1.7	28.0277	1	0	1	1	3	1	1	0.91	87.7996	12.6	37.3	181	7.61	135	102	37	77.6	8.853	50
여의도성모병원	16849507	1	0	0	100	93			4.07123	2	2	0	1	0	1	1	1	0	1	1	74	0	168	63	1.68	22.3214	0	1	0	0	3	1	1	1.51	48.2525	14.8	44	311	9.62	188	81	60	111.8	0.507	50.55
여의도성모병원	16920620	0	0	0	94	93	5.2	5.3	3.96986	1	1	0	1	0	1	1	1	1	1	0	56	0	173	70	1.73	23.3887	0	0	0	0	1	0	0	1.02	80.2983	13.9	40.2	256	5.44	197	129	45	126.2	0.08	50.89
여의도성모병원	16962120	1	0	0	90	96			5.93151	1	0	0	1	0	1	1	1	0	1	1	63	0	167	54.4	1.67	19.5059	0	1	2	0	1	0	0	1.06	74.997	12.3	36	201	8.08	195	137	41	126.6	0.01	55
여의도성모병원	16974891	3	1	0	115	95			4.54521	0	0	1	1	0	1	1	1	1	1	0	63	1	158	75	1.58	30.0433	1	0	0	0	4	1	1	0.84	72.7834	10.1	30.5	214	6.46	201	54	48	142.2	0.086	40
여의도성모병원	17213631	1	0	0	103	102	5.4		3.78904	0	0	1	1	0	1	1	1	1	1	0	65	0	163.5	66.5	1.635	24.8763	0	1	2	0	4	1	1	1	79.7061	13.7	39.2	238	10.17	180	65	58	109	0.909	51
여의도성모병원	17233213	2	0	0	118			5.3	3.48493	0	0	0	1	0	1	1	1	1	0	0	42	0	168	64	1.68	22.6757	0	0	2	0	4	1	1	1.02	85.1273	12.3	35.5	266	8.15	194	123	32	137.4	12.679	27
여의도성모병원	17249714	1	0	0	100	105			4.04932	0	0	0	1	0	1	1	1	1	1	0	66	0	165	67	1.65	24.6097	0	0	0	0	4	1	1	1.07	73.4914	14.7	43.2	191	11.32	132	81	39	76.8	0.505	55
여의도성모병원	17343752	1	0	0	90			5.3	3.16438	0	0	0	1	0	1	1	1	0	0	0	71	0	170	67	1.7	23.1834	0	0	1	1	4	1	1	1.24	61.08	14	41.9	191	5.64	104	55	29	64	0.275	40.43
여의도성모병원	17460599	2	0	0	111	100			5.13151	0	0	0	1	0	1	1	1	1	1	0	60	0	173	74	1.73	24.7252	0	0	0	0	1	0	0	0.86	96.4133	12.8	36.6	142	5.5	170	113	36	111.4	0.05	50
여의도성모병원	17498863	0	0	0	99	99			2.26027	0	0	1	1	0	1	1	1	1	1	0	52	0	171	65	1.71	22.2291	0	0	0	0	4	1	1	0.76	114.474	14.3	42.5	268	18.69	144	27	63	75.6	0.514	35
여의도성모병원	17563460	1	0	0	93	123			4.87397	0	0	0	0	0	1	1	1	0	1	1	69	0	165	58	1.65	21.3039	0	0	2	0	4	1	1	1.29	58.6957	13.9	41.7	180	7.26	144	90	29	97	0.831	55
여의도성모병원	17596659	0	0	0	106	93			2.64658	0	0	0	1	0	1	1	1	1	1	0	53	0	173	75	1.73	25.0593	0	0	0	0	4	1	1	1.49	52.4358	17.4	50.2	305	12.87	189	86	40	131.8	0.239	54
여의도성모병원	17659801	3	1	0	94	108			4.72055	0	0	0	1	0	1	1	1	0	0	0	53	0	170	75	1.7	25.9516	1	0	0	0	2	1	0	1.33	59.7806	12.8	37.1	165	6.66	213	301	33	119.8	0.216	48
여의도성모병원	17743208	1	0	0	101	111			3.88767	0	0	0		0	1	1	1	1	1	0	60	0	170	65	1.7	22.4913	0	1	0	0	4	1	1	1.55	48.8546	13.9	42.7	280	9.91	268	69	41	213.2	0.058	41.46
의정부성모병원	55199	2	0	0	108	107			7.63288	0	0	0	1	0	1	1	1	1	0	0	65	1	155	55	1.55	22.8928	0	1	2	0	4	1	1	0.84	72.3231	14.4	41.4	260	9.2	170	69	42	114.2	0.46	52.3
의정부성모병원	62097	5	1	0	112	103		6	5.85753	0	0	0	1	0	1	1	1	1	1	0	53	0	178	90	1.78	28.4055	1	1	2	0	3	1	1	1.29	61.9248	15.9	47.5	294	7.7	213	253	35	127.4	0.21	50
의정부성모병원	85643	1	0	0	85	95			4.72877	1	1	0	1	0	1	1	1	1	1	0	42	0	173	76	1.73	25.3934	1	0	0	0	3	1	1	1.59	51.0013	14.6	44.1	260	15.5	241	67	48	179.6	1.11	35
의정부성모병원	111848	3	1	0	117	106	5.3		5.37534	0	0	0	1	0	1	1	1	0	0	0	51	0	178	83	1.78	26.1962	1	1	2	0	4	1	1	1.02	81.8374	14	41.3	296	10.9	206	66	49	143.8	2.66	52
의정부성모병원	1482906	3	1	0	116	97	5.2		5.89041	0	0	0	1	0	1	1	1	0	1	0	56	0	164	64	1.64	23.7954	0	0	2	0	4	1	1	0.88	95.2133	14.5	42.8	308	8.8	242	321	29	148.8	0.5	45
의정부성모병원	1581459	4	1	0	118	97			7.85479	0	0	0	1	0	1	1	1	1	1	0	64	1	157	66	1.57	26.7759	1	1	0	0	3	1	1	0.69	91.0396	13.5	39.1	288	15.5	163	69	35	114.2	3.65	34.8
의정부성모병원	1750490	2	0	1	105	262	5.7	6.6	4.94247	0	0	0	1	0	1	1	0	1	0	0	70	1	158	61.5	1.58	24.6355	0	1	0	0	4	1	1	0.89	66.6447	12.8	37	246	9.1		60	49		0.27	38
의정부성모병원	1806844	3	1	0	120	102	5.9		4.53699	0	0	0	1	0	1	1	0	0	0	0	62	0	164	80	1.64	29.7442	1	0	0	0	4	1	1	1.25	62.2047	14.8	44	336	9.5	191	144	34	128.2	0.26	42
의정부성모병원	1830465	5	1	0	114	112			4.59452	1	1	0	1	0	1	1	1	1	1	0	80	0	168	79	1.68	27.9904	1	1	0	0	2	1	0	1.33	54.9871	12.3	36.9	206	6.6	155	318	29	62.4	0.29	51
의정부성모병원	1893509	4	1	1	111	150		6.7	4.23014	0	0	0	1	0	1	1	1	1	1	0	65	0	177	80	1.77	25.5354	1	1	2	0	4	1	1	1.12	69.9349	14.3	42.4	219	9.1	186	101	35	130.8	1.43	40
의정부성모병원	1897105	0	0	0	93	86			7.10411	0	1	0	1	0	1	1	1	1	1	0	63	0	168	64	1.68	22.6757	0	0	2	0	2	1	0	0.76	110.1	13.9	14.3	202	6.3	199	46	49	140.8	1.21	43.2
의정부성모병원	2091784	4	1	0	108			6.4	5.83562	0	0	0	1	0	1	1	1	1	1	0	73	1	152	77	1.52	33.3276	1	1	2	0	2	1	0	0.95	61.2871	12.6	36.4	212	7	201	197	36	125.6	0.73	55
의정부성모병원	2474005	2	0	0	107	84	5.7	6	5.99726	0	0	0	1	0	1	1	1	1	1	0	68	1	151	55	1.51	24.1217	0	1	0	0	4	1	1	0.74	82.9515	13.4	39.8	349	11.7		141	34		1.26	47
의정부성모병원	2474337	2	0	0	120	122			7.86575	0	0	0	1	0	1	1	1	0	1	0	75	0	160	70	1.6	27.3437	1	0	0	0	3	1	1	1	77.424	14.1	41.6	233	11.9	145	69	59	72.2	2.72	45
의정부성모병원	2523899	4	1	0	97	109			7.65479	0	0	0	1	0	1	1	1	1	1	0	47	0	172	82	1.72	27.7177	1	1	2	0	4	1	1	1.32	61.7924	15.4	46.2	277	24.4	195	288	37	100.4	0.74	54.3
의정부성모병원	2622959	3	1	0	123	101			7.3589	0	0	0	1	0	1	1	0	1	1	0	52	0	163	63	1.63	23.7118	0	1	2	0	3	1	1	0.75	116.237	16.2	48.3	278	11.6	122	61	30	79.8	1.7	55
의정부성모병원	2730301	2	0	1	122			8	6.67397	0	0	0	1	0	1	1	0	1	1	0	67	0	165	83	1.65	30.4867	1	0	2	0	2	1	0	0.65	130.232	13.8	42.6	189	6.4	144	144	43	72.2	1.65	54.2
의정부성모병원	2762969	4	1	0	122	124		6.2	7.02466	0	0	0	0	0	1	1	1	0	0	0	49	0	168	73	1.68	25.8645	1	1	2	0	4	1	1	0.71	125.329	14.4	42.4	329	14.9	160	214	40	77.2	2.51	49
의정부성모병원	2783860	1	0	0	99	111			2.50411	1	0	0	0	0	1	1	1	1	1	0	51	0	168	67.5	1.68	23.9158	0	0	2	0	6		0	1.2	67.8424	15.8	47.8	356	9.3	240	176	50	154.8	0.08	55
의정부성모병원	2830808	2	0	0	122	103			4.84658	0	0	0	1	0	1	1	1	1	1	0	54	0	170	72	1.7	24.9135	0	0	2	0	3	1	1	0.86	98.4976	16.4	46.5	205	5.3	159	248	46	63.4	0.05	36
의정부성모병원	2853544	0	0	0	106	91			5.33699	0	0	0	1	0	1	1	0	1	0	0	60	0	169	58	1.69	20.3074	0	0	1	1	4	1	1	1.06	75.7435	13.9	42.3	371	7.7	165	89	42	105.2	0.08	54
의정부성모병원	3192404	1	0	0	143	105	5.4		4.16712	0	0	0	1	0	1	1	1	1	0	0	48	0	170	65	1.7	22.4913	0	0	2	0	4	1	1	1.07	78.3993	15.3	47.4	239	14.7	256	51	55	190.8	0.04	33
의정부성모병원	3374120	2	0	0	87	82			4.4274	1	1	0	1	0	1	0	1	1	1	0	67	1	151	49	1.51	21.4903	0	1	0	0	2	1	0	0.78	78.2973	12.8	36.2	154	4.6	107	99	31	56.2	0.03	45
의정부성모병원	3772665	2	0	0	87	78			4.82192	1	0	0	0	0	1	1	1	0	1	1	78	1	143	48.3	1.43	23.6197	0	1	0	0	2	1	0	0.9	64.3614	9.6	28.7	88	3.8	152	113	45	84.4	0.08	52
의정부성모병원	4138520	1	0	0	106	92	5.8	6.1	4.30411	0	0	0	1	0	1	1	1	1	1	0	67	0	165	70	1.65	25.7117	1	0	2	0	4	1	1	0.97	82.0512	13.4	39.7	232	9.7	186	83	56	113.4	0.16	55
의정부성모병원	4420228	1	0	0	84	94		6.4	7.53425	0	0	0	1	0	1	1	1	1	1	0	74	1	150	47	1.5	20.8889	0	1	0	0	2	1	0	1.04	55.0562	11.4	34.8	314	6.6	161	90	60	83	0.04	41
의정부성모병원	4987761	1	0	0	97	94			7.87397	1	1	0	1	0	1	1	1	1	1	0	60	0	165	78	1.65	28.6501	1	0	2	0	4	1	1	1.05	76.5765	16.9	47.6	188	10.1	194	87	46	130.6	0.38	54
의정부성모병원	4993796	1	0	0	110	117			4.84384	0	0	0	1	0	1	1	1	1	1	0	59	1	159	56	1.59	22.151	0	0	2	0	4	1	1	0.77	81.5499	13.3	40	331	12.1	177	78	60	101.4	0.15	49
의정부성모병원	4995057	1	0	1	107	113		6.6	7.70959	0	0	0	1	0	1	1	1	1	1	0	51	0	177	65	1.77	20.7476	0	0	2	0	4	1	1	1.06	78.284	14.5	41.6	333	5.9	189	172	51	103.6	0.58	46.4
의정부성모병원	5151509	2	0	0	100	86			5.63836	0	0	0	1	0	1	1	1	1	1	0	77	0	170	78	1.7	26.9896	1	0	2	0	4	1	1	1.04	73.6036	11.8	33.9	144	7.3	118	16	30	84.8	0.18	48
의정부성모병원	5395587	5	1	0	115	120	6.1	6.4	2.41096	1	0	0	1	0	1	1	1	1	1	0	70	1	160	68.2	1.6	26.6406	1	1	0	0	2	1	0	0.85	70.2769	15	44.3	167	4.4	211	322	38	108.6	0.21	55
의정부성모병원	5406751	2	0	0	76	80			5.44658	0	0	0	1	0	1	1	0	1	0	0	69	1	150	37	1.5	16.4444	0	1	0	0	3	1	1	1.26	44.751	8.6	26.8	290	7.6	143	66	28	101.8	0.11	55
의정부성모병원	5449946	1	0	0	98	83	5.5		3.45479	0	0	0	1	0	1	1	1	1	1	0	72	1	145	35	1.45	16.6468	0	1	0	0	4	1	1	0.88	67.1344	10.5	31.5	262	15.7	149	42	54	86.6	17.46	49
의정부성모병원	5561516	2	0	0	100	89			3.26849	0	0	0	1	0	1	1	1	1	1	0	36	0	171	90	1.71	30.7787	1	0	0	0	4	1	1	0.95	95.3434	14.4	41.8	215	10.8	282	44	5	268.2	0.14	38
의정부성모병원	5813767	2	0	0	100	99			5.36164	0	0	0	1	0	1	1	1	1	1	0	48	1	151	51	1.51	22.3674	0	1	0	0	3	1	1	0.92	69.249	13.5	40.6	318	16.1	203	141	46	128.8	0.03	48
의정부성모병원	6410365	1	0	0	93	101		6.2	7.5726	0	0	0	1	0	1	1	1	1	1	0	69	0	170	57	1.7	19.7232	0	0	2	0	4	1	1	0.87	92.4744	14.3	42.6	147	14.1	199	102	36	142.6	0.85	42
의정부성모병원	6444828	3	1	0	119	98	5.6	6.2	5.41644	0	0	0	1	0	1	1	1	1	0	0	64	0	170	80	1.7	27.6817	1	1	0	0	4	1	1	1.34	57.04	14	40.2	215	11.6	192	41	50	133.8	4.74	49
의정부성모병원	6473436	2	0	0	93	82			7.3726	0	0	0	0	0	1	1	1	1	1	0	66	0	168	74	1.68	26.2188	1	1	0	0	2	1	0	0.79	104.3	13.1	39.6	197	5.4	209	81	44	148.8	0.12	48
의정부성모병원	6504612	4	1	1	124			7	3.86575	0	0	0	1	0	1	1	0	1	0	0	53	1	160	65	1.6	25.3906	1	1	2	0	4	1	1	0.82	77.5082	13.1	39.7	251	9.9	196	130	36	134	0.52	53
의정부성모병원	6567597	2	0	0	110	104	5.8		6.66301	0	0	0	1	1	1	1	1	1	1	0	59	0	175	81	1.75	26.449	1	0	2	0	4	1	1	0.92	89.4991	14.7	43	317	12.8	200	47	53	137.6	0.47	50
의정부성모병원	6589511	2	0	0	114	109	6.3		4.96712	0	0	0	1	0	1	1	1	1	0	0	77	0	172	62	1.72	20.9573	0	0	1	1	4	1	1	1.78	39.5886	14.3	42	210	7.8	183	129	39	118.2	0.12	51
의정부성모병원	6755265	2	0	0	115	95	6		5.56986	0	0	0	2	0	1	1	1	1	1	0	49	0	168	65	1.68	23.03	0	1	2	0	4	1	1	0.7	127.397	16.2	46.8	263	10.7	187	72	51	121.6	0.48	55
의정부성모병원	6981112	1	0	0	97	96	5.4		4.50959	0	0	0	1	0	1	1	1	0	0	0	61	0	169	73	1.69	25.5593	1	0	2	0	3	1	1	0.93	87.7934	15.3	45.7	230	9.3	204	112	44	137.6	0.16	43
의정부성모병원	6984230	5	1	0	121	87			8.45753	0	0	0	1	0	1	1	0	1	1	0	44	0	168	75	1.68	26.5731	1	1	2	0	3	1	1	0.87	101.318	14.4	41	259	11.5	196	181	33	126.8	1.59	48.8
의정부성모병원	7140980	3	1	0	96	100			8.09041	0	0	0	1	0	1	1	1	0	1	0	57	0	162	54	1.62	20.5761	0	1	2	0	4	1	1	0.85	98.7463	12.9	38.7	301	6.3	190	191	31	120.8	3.18	39.4
의정부성모병원	7157566	2	0	0	106	103		5.7	7.95342	0	0	0	1	0	1	1	1	0	1	0	75	1	150	64	1.5	28.4444	1	0	0	0	4	1	1	1.04	54.9064	13.6	40.3	291	14.1	163	114	48	92.2	0.18	43.2
의정부성모병원	7202026	2	0	0	117	80	5.1		5.56164	0	0	0	1	0	1	1	1	1	0	0	51	0	163	62	1.63	23.3355	0	0	0	0	4	1	1	1.08	76.6135	15.3	44.7	257	6.9	131	93	36	76.4	0.71	45
의정부성모병원	7313268	1	0	0	89	106			7.94521	0	0	0	1	0	1	1	1	1	0	0	55	0	179	80	1.79	24.968	0	1	2	0	2	1	0	1.02	80.5925	17.2	49.6	209	12.1	168	127	54	88.6	0.96	46.6
의정부성모병원	7362333	4	1	1	90		6	7.4	3.24932	0	0	0	0	0	1	1	1	1	0	0	48	0	175	88	1.75	28.7347	1	1	2	0	3	1	1	1.36	59.4452	16.6	48.9	260	9	212	157	31	149.6	0.95	53
의정부성모병원	7392815	4	1	0	118	113			8.18082	0	0	0	1	0	1	1	1	1	1	0	51	0	168	76	1.68	26.9274	1	1	2	0	4	1	1	0.91	93.356	15.7	46.7	411	8.5	185	126	38	121.8	2.76	52
의정부성모병원	7417235	3	1	0	110	103			8.66027	2	0	0	1	0	1	1	1	1	1	0	51	0	170	69	1.7	23.8754	0	0	2	0	2	1	0	1.2	67.8424	15.4	45.7	276	9.2	231	151	31	169.8	0.62	27.7
의정부성모병원	7609360	4	1	0	94	93		6.2	7.38904	0	0	0	1	0	1	1	1	1	1	0	66	1	152	63	1.52	27.268	1	1	0	0	2	1	0	0.7	88.9828	14.9	44.3	417	6.7	221	184	40	144.2	4.84	42.3
의정부성모병원	7725995	1	0	0	78	87			7.07945	0	0	0	1	0	1	1	1	1	1	0	54	0	166	48	1.66	17.4191	0	0	2	0	4	1	1	0.82	104.063	13.2	39.3	258	15.8	146	45	38	99	0.03	48
의정부성모병원	7754852	3	1	0	101	96	5.5		4.90137	0	0	0	1	0	1	1	1	1	1	0	48	0	175	95	1.75	31.0204	1	1	0	0	3	1	1	1.02	82.8507	18.3	52.6	184	10	184	92	30	135.6	0.41	52
의정부성모병원	7770480	1	0	0	96	93		6	6.2411	0	0	0	1	0	1	1	1	1	1	0	54	0	160	57	1.6	22.2656	0	0	2	0	4	1	1	1.38	57.0711	14.3	42	325	20.4	175	65	37	125	2.3	55
의정부성모병원	7831011	2	0	0	109	96			6.87671	0	0	0	1	0	1	1	1	0	1	0	47	0	179	87	1.79	27.1527	1	0	2	0	3	1	1	0.81	108.564	9.9	29.8	222	7.9	142	66	39	89.8	0.41	48
의정부성모병원	8020636	3	1	1	116	150		6.5	4.84384	1	0	0	1	0	1	1	0	0	0	0	54	0	163	75	1.63	28.2284	1	1	1	1	2	1	0	1.25	63.9739	13.4	39.3	285	5.6	141	107	40	79.6	21.81	45
의정부성모병원	8059793	1	0	0	107	103		6.2	7.21918	0	0	0	1	0	1	1	1	1	1	0	63	0	176	75	1.76	24.2123	0	1	2	0	3	1	1	1.11	71.1122	13.2	39	181	11.6	220	108	40	158.4	8.97	47
의정부성모병원	8068498	3	1	0	99	99		6.4	6.15616	0	0	0	1	0	1	1	1	0	0	0	65	0	178	78	1.78	24.6181	0	1	1	1	4	1	1	2.24	31.4272	13.5	40	169	12.6	132	200	29	63	2.09	45
의정부성모병원	8184817	1	0	0	120	82	5.3		4.39452	0	0	0	1	0	1	1	1	1	1	0	55	0	174	70	1.74	23.1206	0	0	0	0	3	1	1	1.22	65.5481	15.6	46.3	152	6.9	59	45	47	3	0.12	52
의정부성모병원	8252532	3	1	0	118	106			5.53151	0	0	0	1	0	1	1	1	1	1	0	67	1	164	56	1.64	20.8209	0	1	0	0	4	1	1	0.81	74.9604	13.4	40.3	295	13.1	252	89	43	191.2	0.09	50
의정부성모병원	8261371	3	1	0	92	87			6.43562	0	0	0	2	0	1	1	1	0	1	0	42	0	160	79	1.6	30.8594	1	0	2	0	3	1	1	0.78	116.016	16.9	49.8	295	11.4	195	286	38	99.8	0.76	55
의정부성모병원	8321980	0	0	0	85	77			5.18082	1	0	0	2	0	1	1	1	1	1	0	71	0	162	64	1.62	24.3865	0	0	0	0	2	1	0	0.98	80.1369	13.9	42.7	263	5.7	168	98	42	106.4	0.07	53
의정부성모병원	8330058	3	1	0	105	97			5.41644	0	0	0	1	0	1	1	1	0	1	0	66	1	153	60	1.53	25.6312	1	0	0	0	1	0	0	0.71	87.5381	13.2	39.4	272	8.2	211	398	40	91.4	0.36	55
의정부성모병원	8371669	1	0	0	113	111			6.61918	0	0	0		0	1	1	1	1	1	0	52	0	163	48	1.63	18.0662	0	0	2	0	4	1	1	0.69	127.977	13	39.9	277	8.7	157	40	44	105	0.59	51
의정부성모병원	8659571	4	1	0	99	97	6.1	6	5.51507	0	0	0	1	0	1	1	1	1	1	0	55	0	165	73	1.65	26.8136	1	1	1	1	4	1	1	1.1	73.8673	15.4	44.5	239	8.3	183	215	34	106	3.96	48
의정부성모병원	8704846	4	1	0	111	130		6.1	5.6274	0	0	0	1	0	1	1	0	0	1	0	85	1	150	65	1.5	28.8889	1	1	0	0	4	1	1	1.03	54.1291	10.4	30.3	144	8.3	140	46	41	89.8	2.44	53
의정부성모병원	8767336	2	0	0	96	101	5.7		4.2137	0	0	0	1	0		1	1	0	0	0	69	0	154	55	1.54	23.1911	0	1	1	1	4	1	1	1.07	72.8312	14.5	42.1	321	13.2	135	84	27	91.2	0.03	56
의정부성모병원	8815059	2	0	0	111	108			5.59726	0	0	0	1	0	1	1	1	1	1	0	68	0	155	48	1.55	19.9792	0	1	2	0	4	1	1	1.15	67.2153	13.8	40.3	273	16	217	64	41	163.2	0.063	37
의정부성모병원	8847660	3	1	0	121	94			5.50959	0	0	0	1	0	1	1	1	1	1	0	56	0	165	70	1.65	25.7117	1	1	2	0	4	1	1	1.12	72.0831	15.3	44.5	265	6.2	138	78	66		0.43	48
의정부성모병원	8958839	1	0	0	110	82			5.15068	0	0	0	1	0	1	1	1	1	0	0	45	0	164	58	1.64	21.5645	0	0	0	0	3	1	1	0.92	94.5583	16.5	49.6	118	11	165	126	56	83.8	3.25	50
의정부성모병원	8960612	2	0	1	120		6.3	7.4	4.41918	0	0	0	1	0	1	1	1	1	1	0	51	0	166	66	1.66	23.9512	0	0	2	0	4	1	1	1.09	75.8029	14.9	44	292	11.8	182	147	38	114.6	0.24	45.6
의정부성모병원	9006856	2	0	0	91	112	6		4.28219	1	0	0	1	0	1	1	1	0	1	1	60	0	157	59	1.57	23.9361	0	1	2	0	1	0	0	1.08	74.1271	13.8	40.8	292	6.3	133	114	34	76.2	0.38	55
의정부성모병원	9052053	3	1	0	110	117	6		5.33151	0	0	0	1	0	1	1	1	0	1	0	61	0	163	69	1.63	25.9701	1	1	1	1	4	1	1	1.18	66.702	13.6	39.9	280	11.6	161	112	40	98.6	4.48	52
의정부성모병원	9081716	1	0	0	95	92			5.46575	1	1	0	1	0	1	1	1	1	1	0	66	0	172	64	1.72	21.6333	0	1	1	1	2	1	0	1.06	74.2921	11.8	35.5	296	6.9	195	79	48	131.2	0.09	49
의정부성모병원	9116230	2	0	0	109	85			5.24658	0	0	0	1	0	1	1	1	1	1	0	55	0	165	75	1.65	27.5482	1	0	1	1	4	1	1	1.25	63.7361	16.3	48.5	253	10.1	215	78	39	160.4	1.57	49
의정부성모병원	9136458	3	1	1	115		6.3	13.4	3.07671	0	0	0	1	0	1	1	1	1	1	0	43	0	170	74	1.7	25.6055	1	0	2	0	4	1	1	1.15	73.7689	16.7	48.7	252	6.8	256	189	45	173.2	0.07	45
의정부성모병원	9157028	2	0	0	113	90	5.9		4.12329	0	0	0	1	0	1	1	1	1	0	0	79	1	155	43	1.55	17.898	0	0	2	0	4	1	1	0.91	63.3818	12.8	38.9	234	13.4	193	49	47	136.2	0.03	42
의정부성모병원	9163473	2	0	0	99	104			4.91233	0	0	0	1	0	1	1	1	1	1	0	73	1	163	68	1.63	25.5937	1	0	0	0	1	0	0	0.99	58.4385	11.6	34.4	342	6.2	180	206	51	87.8	0.13	52
의정부성모병원	9176201	2	0	0	94	103			5.25753	0	0	0	1	0	1	1	1	1	1	0	51	0	165	62	1.65	22.7732	0	1	2	0	4	1	1	1.26	64.1281	16.7	48.4	334	17.3	142	123	32	85.4	0.2	50
의정부성모병원	9222224	4	1	1	121		6.1	9	3.10959	0	0	0	1	0	1	1	1	1	1	1	39	0	175	95	1.75	31.0204	1	1	2	0	3	1	1	1.1	79.2063	18	50.9	181	8.3	206	168	42	130.4	0.18	53
의정부성모병원	9265956	1	0	0	96	109	5.6	6.2	5.36164	0	0	0	1	0	1	1	1	1	0	0	48	0	172	70	1.72	23.6614	0	0	0	0	4	1	1	1.12	74.3744	13.4	40	226	11.7	238	151	46	161.8	0.13	47
의정부성모병원	9291212	3	1	0	99	110			4.06849	0	0	0	1	0	1	1	1	1	1	0	43	0	173	85	1.73	28.4005	1	0	0	0	4	1	1	1.13	75.2777	17	49.6	207	6.3	183	277	31	96.6	0.12	55
의정부성모병원	9502522	1	0	1	88		5.3	7	4.74247	0	0	0	1	0	1	1	1	1	1	0	66	0	152	52	1.52	22.5069	0	0	2	0	4	1	1	1.05	75.1092	14.4	43.5	334	12	177	83	38	122.4	0.11	47
의정부성모병원	9517623	1	0	0	112	106		5.9	4.88219	0	0	0	1	0	1	1	1	1	1	0	67	0	161	58	1.61	22.3757	0	0	0	0	3	1	1	0.9	89.459	13.4	38.8	231	6.9	174	45	57	108	0.08	54
의정부성모병원	9530071	2	0	0	115	82			4.38904	0	0	0	1	0	1	1	1	1	1	0	50	0	172	65	1.72	21.9713	0	1	0	0	3	1	1	1.18	69.4497	19	56.2	258	9.9	193	68	65	114.4	0.17	51
의정부성모병원	9543900	3	1	1	121		5.9	6.6	0.457534	0	0	0	1	0	1	1	1	1	1	0	50	0	170	100	1.7	34.6021	1	0	2	0	4	1	1	0.85	101.408	17.7	51	133	9.98	235	132	39	169.6	0.16	50
의정부성모병원	9577621	2	0	0	103	88	5.4		4.35342	0	0	0	1	0	1	1	1	1	1	0	81	1	155	45	1.55	18.7305	0	1	0	0	4	1	1	0.78	75.3385	8.6	26.3	148	4.8	176	115	39	114	0.23	42
의정부성모병원	9587299	1	0	0	100	92			3.51233	0	0	0	1	0	1	1	0	1	0	0	68	0	165	65	1.65	23.8751	0	0	1	1	3	1	1	0.98	80.8423	15.8	48	194	6.9	339	388	44	217.4	0.44	46
의정부성모병원	9649735	4	1	1	129		5.9		0	0	0	0	1	0	1	1	1	1	1	0	51	0	170	77	1.7	26.6436	1	1	2	0	3	1	1	0.99	84.7058	13.4	39.5	184	8.8	96	196	42	14.8	0.08	42
의정부성모병원	9651421	3	1	1	161		6.1	12.9	3.47945	1	1	0	1	0	1	1	1	1	1	0	48	0	168	70	1.68	24.8016	0	0	2	0	4	1	1	1.08	77.5622	17.4	52	205	15.5	223	207	33	148.6	0.17	45
의정부성모병원	9681650	4	1	0	111	111			3.51233	0	0	0	1	0	1	1	1	1	1	0	60	1	155	60	1.55	24.974	0	1	0	0	4	1	1	1.48	38.2358	13	38.3	287	13.65	277	184	47	193.2	0.62	38
의정부성모병원	9684304	1	0	0	123	141		6.4	4.49863	0	0	0	1	0	1	1	1	1	1	0	45	0	176	69	1.76	22.2753	0	0	2	0	4	1	1	0.88	99.5354	15.2	45.4	390	21.9	208	79	59	133.2	0.06	40
의정부성모병원	9700620	2	0	0	95	88			4.1726	0	0	0	0	0	1	1	1	1	1	0	51	0	171	70.5	1.71	24.11	0	0	2	0	2	1	0	0.98	85.704	14.4	43.4	375	7.5	175	208	37	96.4	0.5	53
의정부성모병원	9702128	0	0	0	96	88	5.4		4.11507	0	0	0	1	0	1	1	1	1	1	0	70	0	156	58	1.56	23.833	0	0	0	0	4	1	1	0.9	88.667	16.4	49	291	6.49	185	76	43	126.8	0.22	33
의정부성모병원	9704942	1	0	0	105	86	5.3	5.7	2.2411	0	0	0	1	0	1	1	1	1	0	0	77	0	170	62	1.7	21.4533	0	0	0	0	3	1	1	1.1	68.9903	13.6	40.8	235	10	129	72	32	82.6	0.19	50
의정부성모병원	9712141	1	0	0	124	92	5.2		4.08493	0	0	0	1	0	1	1	1	1	0	0	62	0	163	60	1.63	22.5827	0	0	2	0	4	1	1	0.98	82.3726	15.8	46.3	229	9.99	235	83	46	172.4	0.07	46
